# Supplementary material for: The Role of Astrocyte–Neuron Interactions in Shaping Neuronal Maturation during Human Brain Development
Source: Comput Struct Biotechnol J. 2026 May 18;2026issue-1(1):0083. doi: 10.34133/csbj.0083 (PMC13181173; doi:10.34133/csbj.0083)
Supplement: Supplementary 1 — Supplementary Text Tables S1 to S5 Figs. S1 to S11 [file csbj.0083.f1.zip]

Archive with 13 entries (13 files):
- FigS1.pdf
- FigS10.pdf
- FigS11.pdf
- FigS2.pdf
- FigS3.pdf
- FigS4.pdf
- FigS5.pdf
- FigS6.pdf
- FigS7.pdf
- FigS8.pdf
- FigS9.pdf
- Supplementary Materials.docx
- Supplementary Table S2.xlsx
