# Supplementary material for: The Role of Astrocyte–Neuron Interactions in Shaping Neuronal Maturation during Human Brain Development
Source: Comput Struct Biotechnol J. 2026 May 18;2026issue-1(1):0083. doi: 10.34133/csbj.0083 (PMC13181173; doi:10.34133/csbj.0083)
Supplement: Supplementary 1 — Supplementary Text Tables S1 to S5 Figs. S1 to S11 [file csbj.0083.f1.zip › Supplementary Table S2.xlsx]

## Sheet: A
Table S1. Complete gene lists used for Gene Ontology (GO) analysis in this study
A. DEGs across all cell types during the late fetal, neonatal, and infancy stages
B. Astrocyte lineage-specific TF regulons
C. Astrocyte subtype-specific TF regulons in the human and mouse brain
D. Comparative analysis of immature and mature astrocyte subtypes
Stage	Celltype	Gene
Late fetal	L2-3	XIST
Late fetal	L2-3	SLIT3
Late fetal	L2-3	LINGO2
Late fetal	L2-3	ABLIM2
Late fetal	L2-3	ADAMTS17
Late fetal	L2-3	ZNF804B
Late fetal	L2-3	CA10
Late fetal	L2-3	MTUS2
Late fetal	L2-3	AGBL4
Late fetal	L2-3	RASGRF2
Late fetal	L2-3	CACNG3
Late fetal	L2-3	CNTNAP5
Late fetal	L2-3	SPTBN4
Late fetal	L2-3	FRMD4B
Late fetal	L2-3	SLC24A3
Late fetal	L2-3	PCSK2
Late fetal	L2-3	FMN1
Late fetal	L2-3	PRR16
Late fetal	L2-3	OPCML
Late fetal	L2-3	GRIN2A
Late fetal	L2-3	GABRG3
Late fetal	L2-3	PRKCB
Late fetal	L2-3	TMEM132D
Late fetal	L2-3	ERICH1-AS1
Late fetal	L2-3	AC004158.2
Late fetal	L2-3	PTPRZ1
Late fetal	L2-3	CLSTN2
Late fetal	L2-3	KIAA1239
Late fetal	L2-3	DLGAP2
Late fetal	L2-3	SGCD
Late fetal	L2-3	PPP2R2C
Late fetal	L2-3	SEZ6L
Late fetal	L2-3	UNC5C
Late fetal	L2-3	RGS6
Late fetal	L2-3	AC007563.5
Late fetal	L2-3	EIF1B
Late fetal	L2-3	PDZD2
Late fetal	L2-3	TMEM117
Late fetal	L2-3	NCAM2
Late fetal	L2-3	KAZN
Late fetal	L2-3	NLGN4Y
Late fetal	L2-3	MYRIP
Late fetal	L2-3	RYR3
Late fetal	L2-3	SYT17
Late fetal	L2-3	ANKRD30BL
Late fetal	L2-3	KCTD16
Late fetal	L2-3	LUZP2
Late fetal	L2-3	RAP1GAP2
Late fetal	L2-3	CACNG8
Late fetal	L2-3	SAMD12
Late fetal	L2-3	RP11-40F8.2
Late fetal	L2-3	FAM135B
Late fetal	L2-3	GALNT18
Late fetal	L2-3	CHRM3
Late fetal	L2-3	XYLT1
Late fetal	L2-3	RYR2
Late fetal	L2-3	GALNTL6
Late fetal	L2-3	CAMK2A
Late fetal	L2-3	PTPRT
Late fetal	L2-3	CCDC85A
Late fetal	L2-3	BRINP3
Late fetal	L2-3	PRICKLE2
Late fetal	L2-3	GRIN1
Late fetal	L2-3	CTD-2047H16.4
Late fetal	L2-3	ANO3
Late fetal	L2-3	RARB
Late fetal	L2-3	BRINP1
Late fetal	L2-3	RTN4RL1
Late fetal	L2-3	SYN3
Late fetal	L2-3	KLHL1
Late fetal	L2-3	ATP2B2
Late fetal	L2-3	NPTXR
Late fetal	L2-3	SRRM3
Late fetal	L2-3	RIMS2
Late fetal	L2-3	CDH8
Late fetal	L2-3	PVRL3
Late fetal	L2-3	IGSF21
Late fetal	L2-3	TENM3
Late fetal	L2-3	MCF2L2
Late fetal	L2-3	ASIC2
Late fetal	L2-3	THRB
Late fetal	L2-3	KIRREL3
Late fetal	L2-3	KCNMA1
Late fetal	L2-3	PRMT8
Late fetal	L2-3	DPP10
Late fetal	L2-3	ABLIM1
Late fetal	L2-3	LRP1B
Late fetal	L2-3	BCYRN1
Late fetal	L2-3	LRRTM4
Late fetal	L2-3	ZDHHC14
Late fetal	L2-3	CALN1
Late fetal	L2-3	LIMS2
Late fetal	L2-3	PCDH9
Late fetal	L2-3	NTRK2
Late fetal	L2-3	SV2B
Late fetal	L2-3	AC005592.2
Late fetal	L2-3	CELF4
Late fetal	L2-3	PTPRR
Late fetal	L2-3	GRM5
Late fetal	L2-3	AJAP1
Late fetal	L2-3	MARCKSL1
Late fetal	L2-3	SHISA9
Late fetal	L2-3	THSD4
Late fetal	L2-3	NFIA
Late fetal	L2-3	CADPS
Late fetal	L2-3	KCNIP4
Late fetal	L2-3	MSMO1
Late fetal	L2-3	NRGN
Late fetal	L2-3	DNAH7
Late fetal	L2-3	GABRB1
Late fetal	L2-3	GRIA4
Late fetal	L2-3	RBFOX3
Late fetal	L2-3	PDE4A
Late fetal	L2-3	NRXN3
Late fetal	L2-3	SYBU
Late fetal	L2-3	DDX5
Late fetal	L2-3	RP11-690J15.1
Late fetal	L2-3	PCSK6
Late fetal	L2-3	MGAT4C
Late fetal	L2-3	CACNA1C
Late fetal	L2-3	GABBR2
Late fetal	L2-3	AC159540.1
Late fetal	L2-3	SHANK2
Late fetal	L2-3	TMEM132B
Late fetal	L2-3	CACNA1A
Late fetal	L2-3	MIAT
Late fetal	L2-3	CDH4
Late fetal	L2-3	TENM2
Late fetal	L2-3	TUBB2B
Late fetal	L2-3	LRRC4C
Late fetal	L2-3	EPHA6
Late fetal	L2-3	TUBA1A
Late fetal	L2-3	SYNE1
Late fetal	L2-3	CSMD2
Late fetal	L2-3	HIVEP3
Late fetal	L2-3	GRIN2B
Late fetal	L2-3	RALYL
Late fetal	L2-3	CACNA1B
Late fetal	L2-3	IQCJ-SCHIP1
Late fetal	L2-3	CDH13
Late fetal	L2-3	KCNQ3
Late fetal	L2-3	SOX4
Late fetal	L2-3	XKR4
Late fetal	L2-3	MICAL3
Late fetal	L2-3	CASC15
Late fetal	L2-3	FAM19A1
Late fetal	L2-3	STMN1
Late fetal	L2-3	R3HDM1
Late fetal	L2-3	MEG3
Late fetal	L2-3	CNTNAP2
Late fetal	L2-3	NRG3
Late fetal	L2-3	CSMD1
Late fetal	L2-3	PHACTR1
Late fetal	L2-3	LSAMP
Late fetal	L2-3	CTNNA2
Late fetal	L2-3	ARPP21
Late fetal	L2-3	KALRN
Late fetal	L2-3	MEIS2
Late fetal	L2-3	MAGI2
Late fetal	L2-3	CUX2
Late fetal	L2-3	BASP1
Late fetal	L2-3	DLG2
Late fetal	L2-3	CELF2
Late fetal	L2-3	MLLT3
Late fetal	L2-3	TTC28
Late fetal	L2-3	FRMD4A
Late fetal	L2-3	GPM6A
Late fetal	L2-3	PTPRD
Late fetal	L2-3	FAM155A
Late fetal	L2-3	TUBB2A
Late fetal	L2-3	CLIP2
Late fetal	L2-3	SAMD3
Late fetal	L2-3	ERC2
Late fetal	L2-3	POU3F2
Late fetal	L2-3	MGST1
Late fetal	L2-3	SDK1
Late fetal	L2-3	NEGR1
Late fetal	L2-3	AK5
Late fetal	L2-3	STXBP6
Late fetal	L2-3	MAGI1
Late fetal	L2-3	GRM7
Late fetal	L2-3	SNX29P2
Late fetal	L2-3	MICAL2
Late fetal	L2-3	TTTY14
Late fetal	L2-3	NTNG1
Late fetal	L2-3	PGAP1
Late fetal	L2-3	RASGEF1C
Late fetal	L2-3	KCNH5
Late fetal	L2-3	CACNA1D
Late fetal	L2-3	ROBO2
Late fetal	L2-3	DOCK9
Late fetal	L2-3	CDH9
Late fetal	L2-3	UNC13C
Late fetal	L2-3	RAPGEF5
Late fetal	L2-3	USP9Y
Late fetal	L2-3	EFNA5
Late fetal	L2-3	PDE2A
Late fetal	L2-3	LGI4
Late fetal	L2-3	TRPC4
Late fetal	L2-3	NNAT
Late fetal	L2-3	PRB2
Late fetal	L2-3	CPE
Late fetal	L2-3	TNR
Late fetal	L2-3	PCDH15
Late fetal	L2-3	MEG8
Late fetal	L2-3	FRMPD4
Late fetal	L2-3	ACTG1
Late fetal	L2-3	KCNB1
Late fetal	L2-3	PLCH1
Late fetal	L2-3	CERS4
Late fetal	L2-3	PDE4DIP
Late fetal	L2-3	CACNA2D3
Late fetal	L2-3	SOX11
Late fetal	L2-3	LPHN2
Late fetal	L2-3	ZFR2
Late fetal	L2-3	DLGAP4
Late fetal	L2-3	ZBTB46
Late fetal	L2-3	PDZRN3
Late fetal	L2-3	NEK10
Late fetal	L2-3	JAKMIP1
Late fetal	L2-3	SULT1A1
Late fetal	L2-3	AC074391.1
Late fetal	L2-3	FGF14
Late fetal	L2-3	MAP7
Late fetal	L2-3	CSMD3
Late fetal	L2-3	2026-03-01
Late fetal	L2-3	NRXN2
Late fetal	L2-3	SIPA1L1
Late fetal	L2-3	FSTL4
Late fetal	L2-3	FAM65B
Late fetal	L2-3	SQLE
Late fetal	L2-3	HSP90AA1
Late fetal	L2-3	EPB41L1
Late fetal	L2-3	AC004158.3
Late fetal	L2-3	SYNDIG1
Late fetal	L2-3	VOPP1
Late fetal	L2-3	APBB2
Late fetal	L2-3	KCNMB2
Late fetal	L2-3	PTPRK
Late fetal	L2-3	C1orf173
Late fetal	L2-3	ZCCHC11
Late fetal	L2-3	SNX32
Late fetal	L2-3	GNAO1
Late fetal	L2-3	CUX1
Late fetal	L2-3	LRRK1
Late fetal	L2-3	TUBB
Late fetal	L2-3	GULP1
Late fetal	L2-3	OXR1
Late fetal	L2-3	NRG1
Late fetal	L2-3	DIAPH2
Late fetal	L2-3	SLC8A3
Late fetal	L2-3	MAPK4
Late fetal	L2-3	KSR2
Late fetal	L2-3	SEMA3C
Late fetal	L2-3	NALCN
Late fetal	L2-3	ATP2B4
Late fetal	L2-3	VSNL1
Late fetal	L2-3	TRHDE
Late fetal	L2-3	LL22NC03-2H8.5
Late fetal	L2-3	THSD7A
Late fetal	L2-3	ZNF385B
Late fetal	L2-3	SYP
Late fetal	L2-3	PITPNM3
Late fetal	L2-3	NPAS2
Late fetal	L2-3	SLC8A2
Late fetal	L2-3	LRRN2
Late fetal	L2-3	GPC6
Late fetal	L2-3	LINC00478
Late fetal	L2-3	LMO3
Late fetal	L2-3	GRIA1
Late fetal	L2-3	PLXDC2
Late fetal	L2-3	ARHGAP22
Late fetal	L2-3	INPP4B
Late fetal	L2-3	UNC13A
Late fetal	L2-3	AC133680.1
Late fetal	L2-3	PACRG
Late fetal	L2-3	SLIT2
Late fetal	L2-3	HSPA1A
Late fetal	L2-3	PTPRF
Late fetal	L2-3	SSBP2
Late fetal	L2-3	PLEKHA6
Late fetal	L2-3	SCN1A
Late fetal	L2-3	RP5-921G16.1
Late fetal	L2-3	CHRM2
Late fetal	L2-3	RASGRF1
Late fetal	L2-3	ST3GAL2
Late fetal	L2-3	CPLX2
Late fetal	L2-3	EPHA3
Late fetal	L2-3	NRG2
Late fetal	L2-3	UTY
Late fetal	L2-3	LRP4
Late fetal	L2-3	AP3B2
Late fetal	L2-3	DPP6
Late fetal	L2-3	ARHGAP21
Late fetal	L2-3	HMGCS1
Late fetal	L2-3	RAB3C
Late fetal	L2-3	FAM182B
Late fetal	L2-3	HYDIN
Late fetal	L2-3	SYT3
Late fetal	L2-3	RP11-650J17.1
Late fetal	L2-3	RP11-761E20.1
Late fetal	L2-3	GABRA5
Late fetal	L2-3	TLN2
Late fetal	L2-3	ARHGAP39
Late fetal	L2-3	KCNN2
Late fetal	L2-3	MAP2
Late fetal	L2-3	PTMA
Late fetal	L2-3	VSTM2B
Late fetal	L2-3	HNRNPA2B1
Late fetal	L2-3	SAMD4A
Late fetal	L2-3	SHANK1
Late fetal	L2-3	PTPRS
Late fetal	L2-3	TMEM161B-AS1
Late fetal	L2-3	EZH2
Late fetal	L2-3	UNC5D
Late fetal	L2-3	LRFN2
Late fetal	L2-3	RP11-321E2.3
Late fetal	L2-3	GDA
Late fetal	L2-3	FBXW7
Late fetal	L2-3	CC2D1A
Late fetal	L2-3	SCN9A
Late fetal	L2-3	LINC00937
Late fetal	L2-3	CAMK1D
Late fetal	L2-3	EPHA4
Late fetal	L2-3	IQCK
Late fetal	L2-3	LPHN1
Late fetal	L2-3	ABCA5
Late fetal	L2-3	CSRP2
Late fetal	L2-3	C16orf95
Late fetal	L2-3	PLXND1
Late fetal	L2-3	WWC1
Late fetal	L2-3	NFIB
Late fetal	L2-3	GPI
Late fetal	L2-3	STAC
Late fetal	L2-3	HNRNPDL
Late fetal	L2-3	ACTB
Late fetal	L2-3	RAPGEF4
Late fetal	L2-3	PTPRG
Late fetal	L2-3	RP11-624L4.1
Late fetal	L2-3	FAM78B
Late fetal	L2-3	AP000304.12
Late fetal	L2-3	CAMK2B
Late fetal	L2-3	NTSR1
Late fetal	L2-3	PDE4C
Late fetal	L2-3	7SK-2
Late fetal	L2-3	AC019118.2
Late fetal	L2-3	CTD-2034I4.1
Late fetal	L2-3	JPH3
Late fetal	L2-3	EPB41L2
Late fetal	L2-3	PTPRN2
Late fetal	L2-3	KCNJ6
Late fetal	L2-3	ITGA8
Late fetal	L2-3	CHST8
Late fetal	L2-3	RP11-85M11.2
Late fetal	L2-3	MAP6
Late fetal	L2-3	SHROOM3
Late fetal	L2-3	RERGL
Late fetal	L2-3	CCDC3
Late fetal	L2-3	TJP1
Late fetal	L2-3	TARBP1
Late fetal	L2-3	ABCC8
Late fetal	L2-3	CHSY3
Late fetal	L2-3	PCSK5
Late fetal	L2-3	C8orf34
Late fetal	L2-3	EPB41L4B
Late fetal	L2-3	PPEF1
Late fetal	L2-3	DENND6B
Late fetal	L2-3	CCDC57
Late fetal	L2-3	AC067956.1
Late fetal	L2-3	RP11-144F15.1
Late fetal	L2-3	PLD3
Late fetal	L2-3	NCALD
Late fetal	L2-3	GFRA2
Late fetal	L2-3	AC037445.1
Late fetal	L2-3	ABCA3
Late fetal	L2-3	SLC6A17
Late fetal	L2-3	ARGLU1
Late fetal	L2-3	GUCY1A2
Late fetal	L2-3	BTBD9
Late fetal	L2-3	HECW1
Late fetal	L2-3	C15orf27
Late fetal	L2-3	DYSF
Late fetal	L2-3	RGS7
Late fetal	L2-3	EPHB2
Late fetal	L2-3	CYTH3
Late fetal	L2-3	ZBTB20
Late fetal	L2-3	KCNH4
Late fetal	L2-3	RAB11FIP4
Late fetal	L2-3	PITPNM2
Late fetal	L2-3	PCNXL2
Late fetal	L2-3	CPNE7
Late fetal	L2-3	CTB-113D17.1
Late fetal	L2-3	MARK4
Late fetal	L2-3	DGKH
Late fetal	L2-3	OSBP2
Late fetal	L2-3	CCDC64
Late fetal	L2-3	AC011288.2
Late fetal	L2-3	CIT
Late fetal	L2-3	SRGAP1
Late fetal	L2-3	PDE8A
Late fetal	L2-3	ABI3BP
Late fetal	L2-3	RP11-436D23.1
Late fetal	L2-3	L3MBTL1
Late fetal	L2-3	TMSB4X
Late fetal	L2-3	LINC-PINT
Late fetal	L2-3	KLHL22
Late fetal	L2-3	SATB2
Late fetal	L2-3	LRRC16A
Late fetal	L2-3	PRICKLE1
Late fetal	L2-3	ZFYVE28
Late fetal	L2-3	ICA1
Late fetal	L2-3	GALNT7
Late fetal	L2-3	OSBPL1A
Late fetal	L2-3	BRINP2
Late fetal	L2-3	DAB1
Late fetal	L2-3	FOXG1
Late fetal	L2-3	MGAT5B
Late fetal	L2-3	TMEM178B
Late fetal	L2-3	MAST4
Late fetal	L2-3	FRY
Late fetal	L2-3	RP11-196H14.2
Late fetal	L2-3	GRID1
Late fetal	L2-3	SNAP25-AS1
Late fetal	L2-3	PARK2
Late fetal	L2-3	SH3RF3
Late fetal	L2-3	RP4-765H13.1
Late fetal	L2-3	PTK2B
Late fetal	L2-3	DOCK3
Late fetal	L2-3	FRRS1L
Late fetal	L2-3	RP11-315E17.1
Late fetal	L2-3	SLC39A11
Late fetal	L2-3	CACNA2D1
Late fetal	L2-3	KIAA1211L
Late fetal	L2-3	CADM1
Late fetal	L2-3	RP11-379B18.5
Late fetal	L2-3	DNMT3A
Late fetal	L2-3	CPT1C
Late fetal	L2-3	RAB11FIP3
Late fetal	L2-3	LUC7L3
Late fetal	L2-3	GRID2
Late fetal	L2-3	CACNA1G
Late fetal	L2-3	TRPM2
Late fetal	L2-3	ZNF608
Late fetal	L2-3	CELF5
Late fetal	L2-3	TIAM1
Late fetal	L2-3	HECW2
Late fetal	L2-3	ZER1
Late fetal	L2-3	RIMS1
Late fetal	L2-3	WWOX
Late fetal	L2-3	H3F3B
Late fetal	L2-3	CHD2
Late fetal	L2-3	FAM13A
Late fetal	L2-3	SCAMP5
Late fetal	L2-3	ST3GAL1
Late fetal	L2-3	CACNG2
Late fetal	L2-3	RXFP1
Late fetal	L2-3	RP1-251M9.2
Late fetal	L2-3	ARHGAP44
Late fetal	L2-3	SCN3A
Late fetal	L2-3	LANCL2
Late fetal	L2-3	RAB31
Late fetal	L2-3	PCSK1N
Late fetal	L2-3	CYP1B1-AS1
Late fetal	L2-3	KLHDC8A
Late fetal	L2-3	DGKI
Late fetal	L2-3	NLGN4X
Late fetal	L2-3	LINC01158
Late fetal	L2-3	LARGE
Late fetal	L2-3	MATK
Late fetal	L2-3	PRKD1
Late fetal	L2-3	NRCAM
Late fetal	L2-3	LINC01103
Late fetal	L2-3	FOXP1
Late fetal	L2-3	MROH1
Late fetal	L2-3	BEGAIN
Late fetal	L2-3	SDK2
Late fetal	L2-3	CDH10
Late fetal	L2-3	GLIS3
Late fetal	L2-3	BEND6
Late fetal	L2-3	JAKMIP3
Late fetal	L2-3	PCSK7
Late fetal	L2-3	TSPAN5
Late fetal	L2-3	DGKB
Late fetal	L2-3	DSCAM
Late fetal	L2-3	TMEFF2
Late fetal	L2-3	CECR2
Late fetal	L2-3	LGI1
Late fetal	L2-3	FABP7
Late fetal	L2-3	PPP1R13B
Late fetal	L2-3	FAM81A
Late fetal	L2-3	RP11-33A14.1
Late fetal	L2-3	FARS2
Late fetal	L2-3	KCNH3
Late fetal	L2-3	RP11-38L15.3
Late fetal	L2-3	ANKRD6
Late fetal	L2-3	XKR6
Late fetal	L2-3	SNX10
Late fetal	L2-3	SEMA6D
Late fetal	L2-3	FAM184B
Late fetal	L2-3	FDFT1
Late fetal	L2-3	PTPRB
Late fetal	L2-3	NR3C1
Late fetal	L2-3	NMNAT2
Late fetal	L2-3	BAI1
Late fetal	L2-3	AC008074.3
Late fetal	L2-3	CDH7
Late fetal	L2-3	KCNK10
Late fetal	L2-3	SCN8A
Late fetal	L2-3	KRTAP5-AS1
Late fetal	L2-3	SIPA1L3
Late fetal	L2-3	RTF1
Late fetal	L2-3	NBPF15
Late fetal	L2-3	CADPS2
Late fetal	L2-3	PHACTR2
Late fetal	L2-3	FXYD7
Late fetal	L2-3	BDH1
Late fetal	L2-3	KIAA1671
Late fetal	L2-3	RAB27B
Late fetal	L2-3	SYNPO
Late fetal	L2-3	ADCY9
Late fetal	L2-3	CACNG4
Late fetal	L2-3	RGS7BP
Late fetal	L2-3	SLC27A4
Late fetal	L2-3	SH3KBP1
Late fetal	L2-3	OCA2
Late fetal	L2-3	HM13
Late fetal	L2-3	PPARG
Late fetal	L2-3	NTRK3
Late fetal	L2-3	SEPT6
Late fetal	L2-3	HLF
Late fetal	L2-3	ITGA3
Late fetal	L2-3	KIAA0319
Late fetal	L2-3	TMTC1
Late fetal	L2-3	CTC-525D6.2
Late fetal	L2-3	GAS7
Late fetal	L2-3	SGSM1
Late fetal	L2-3	KIAA1244
Late fetal	L2-3	PPM1H
Late fetal	L2-3	AMMECR1
Late fetal	L2-3	POU3F3
Late fetal	L2-3	ABR
Late fetal	L2-3	CCDC30
Late fetal	L2-3	UBE2E2
Late fetal	L2-3	CTC-459F4.3
Late fetal	L2-3	RABGAP1L
Late fetal	L2-3	RP11-514P8.6
Late fetal	L2-3	TENM1
Late fetal	L2-3	U91319.1
Late fetal	L2-3	GMDS
Late fetal	L2-3	PKNOX2
Late fetal	L2-3	ILDR2
Late fetal	L2-3	HMGN1
Late fetal	L2-3	CPNE4
Late fetal	L2-3	PRPF4B
Late fetal	L2-3	ZNF365
Late fetal	L2-3	ARRB1
Late fetal	L2-3	TMEM120B
Late fetal	L2-3	CDH6
Late fetal	L2-3	KCNB2
Late fetal	L2-3	KCNN1
Late fetal	L2-3	B4GALNT3
Late fetal	L2-3	ST6GAL2
Late fetal	L2-3	LRRC7
Late fetal	L2-3	CFTR
Late fetal	L2-3	HSPA1B
Late fetal	L2-3	BAZ2B
Late fetal	L2-3	IQSEC1
Late fetal	L2-3	ZEB2
Late fetal	L2-3	IL1RAPL2
Late fetal	L2-3	SPATA6L
Late fetal	L2-3	MED12L
Late fetal	L2-3	REEP1
Late fetal	L2-3	GNAI1
Late fetal	L2-3	PPFIA3
Late fetal	L2-3	THSD7B
Late fetal	L2-3	CMTM4
Late fetal	L2-3	TLK1
Late fetal	L2-3	HES6
Late fetal	L2-3	GABRB3
Late fetal	L2-3	NPY1R
Late fetal	L2-3	PPAP2A
Late fetal	L2-3	TMEM108
Late fetal	L2-3	FAM222B
Late fetal	L2-3	AC131097.3
Late fetal	L2-3	PACSIN1
Late fetal	L2-3	WBSCR17
Late fetal	L2-3	RPH3A
Late fetal	L2-3	LYPD6B
Late fetal	L2-3	HMGN3
Late fetal	L2-3	PLEC
Late fetal	L2-3	NAV2
Late fetal	L2-3	FAM69A
Late fetal	L2-3	ADAM11
Late fetal	L2-3	BZRAP1
Late fetal	L2-3	SLC8A1-AS1
Late fetal	L2-3	EVI5L
Late fetal	L2-3	TTC7B
Late fetal	L2-3	CCDC146
Late fetal	L2-3	TSGA10
Late fetal	L2-3	SPIRE1
Late fetal	L2-3	HS6ST3
Late fetal	L2-3	RGL1
Late fetal	L2-3	KIAA0556
Late fetal	L2-3	SLC16A10
Late fetal	L2-3	DCC
Late fetal	L2-3	TCF4
Late fetal	L2-3	FAM110B
Late fetal	L2-3	CYFIP1
Late fetal	L2-3	GABBR1
Late fetal	L2-3	TTTY15
Late fetal	L2-3	ZBTB18
Late fetal	L2-3	NLGN1
Late fetal	L2-3	LINC00685
Late fetal	L2-3	PCDH11X
Late fetal	L2-3	BCL2L14
Late fetal	L2-3	SFMBT2
Late fetal	L2-3	BIN1
Late fetal	L2-3	PELI2
Late fetal	L2-3	C1orf95
Late fetal	L2-3	FNBP1L
Late fetal	L2-3	PAXBP1
Late fetal	L2-3	ECE1
Late fetal	L2-3	FGF12
Late fetal	L2-3	TANGO6
Late fetal	L2-3	DGCR5
Late fetal	L2-3	SHC2
Late fetal	L2-3	LTBP4
Late fetal	L2-3	GNG7
Late fetal	L2-3	IQSEC3
Late fetal	L2-3	KIAA1549L
Late fetal	L2-3	OLFM2
Late fetal	L2-3	FRMD5
Late fetal	L2-3	SPHKAP
Late fetal	L2-3	COBL
Late fetal	L2-3	DLGAP3
Late fetal	L2-3	SOX5
Late fetal	L2-3	KCTD7
Late fetal	L2-3	SYT5
Late fetal	L2-3	ELF2
Late fetal	L2-3	LINC00856
Late fetal	L2-3	GPR98
Late fetal	L2-3	RAPGEF1
Late fetal	L2-3	NCEH1
Late fetal	L2-3	CYP27C1
Late fetal	L2-3	KHDRBS2
Late fetal	L2-3	H1FX
Late fetal	L2-3	HOMER2
Late fetal	L2-3	SOGA2
Late fetal	L2-3	DNAJB2
Late fetal	L2-3	WHSC1L1
Late fetal	L2-3	TCF12
Late fetal	L2-3	SYNE2
Late fetal	L2-3	TRPS1
Late fetal	L2-3	PGBD5
Late fetal	L2-3	CACNB2
Late fetal	L2-3	C9orf16
Late fetal	L2-3	DMTN
Late fetal	L2-3	ADAMTS10
Late fetal	L2-3	RP11-343N15.1
Late fetal	L2-3	C1orf159
Late fetal	L2-3	SLC26A3
Late fetal	L2-3	CAND2
Late fetal	L2-3	GPR156
Late fetal	L2-3	UPP2
Late fetal	L2-3	NEURL1
Late fetal	L2-3	RFPL1S
Late fetal	L2-3	RTN4
Late fetal	L2-3	RP11-1000B6.3
Late fetal	L2-3	CTA-360L10.1
Late fetal	L2-3	2026-03-04
Late fetal	L2-3	COL18A1
Late fetal	L2-3	LINC00882
Late fetal	L2-3	RAB11A
Late fetal	L2-3	TNIK
Late fetal	L2-3	ZBTB4
Late fetal	L2-3	AATK
Late fetal	L2-3	NEBL
Late fetal	L2-3	CTD-2231H16.1
Late fetal	L2-3	NAV1
Late fetal	L2-3	APP
Late fetal	L2-3	PCDH19
Late fetal	L2-3	UNC5A
Late fetal	L2-3	HMGCR
Late fetal	L2-3	CKB
Late fetal	L2-3	TRIM67
Late fetal	L2-3	ARMC9
Late fetal	L2-3	CDYL2
Late fetal	L2-3	SEMA6A
Late fetal	L2-3	PDE5A
Late fetal	L2-3	CPSF6
Late fetal	L2-3	EXT1
Late fetal	L2-3	BEX2
Late fetal	L2-3	AMER2
Late fetal	L2-3	BAIAP2
Late fetal	L2-3	PTMS
Late fetal	L2-3	KIF16B
Late fetal	L2-3	KIAA1456
Late fetal	L2-3	FADS3
Late fetal	L2-3	FARP1
Late fetal	L2-3	PPM1E
Late fetal	L2-3	KREMEN1
Late fetal	L2-3	SHANK3
Late fetal	L2-3	GNB5
Late fetal	L2-3	SEMA4B
Late fetal	L2-3	AC074363.1
Late fetal	L2-3	MTHFD1L
Late fetal	L2-3	TMSB10
Late fetal	L2-3	FHIT
Late fetal	L2-3	EML1
Late fetal	L2-3	NEDD9
Late fetal	L2-3	ATXN1
Late fetal	L2-3	ATRX
Late fetal	L2-3	JAZF1
Late fetal	L2-3	RP11-173D3.1
Late fetal	L2-3	NGEF
Late fetal	L2-3	SLC38A2
Late fetal	L2-3	CTNNA1
Late fetal	L2-3	KIF1A
Late fetal	L2-3	YPEL1
Late fetal	L2-3	MORF4L1
Late fetal	L2-3	AL592494.5
Late fetal	L2-3	SUSD1
Late fetal	L2-3	RP4-613B23.1
Late fetal	L2-3	GAP43
Late fetal	L2-3	FRYL
Late fetal	L2-3	PCDH11Y
Late fetal	L2-3	REEP2
Late fetal	L2-3	ATXN7L1
Late fetal	L2-3	CORO2A
Late fetal	L2-3	CCND2
Late fetal	L2-3	NOL4
Late fetal	L2-3	PITPNA
Late fetal	L2-3	TVP23A
Late fetal	L2-3	EML2
Late fetal	L2-3	ACAT2
Late fetal	L2-3	PHKB
Late fetal	L2-3	NETO2
Late fetal	L2-3	SNCAIP
Late fetal	L2-3	ROBO1
Late fetal	L2-3	KHDRBS3
Late fetal	L2-3	ANKH
Late fetal	L2-3	CATSPERG
Late fetal	L2-3	MAP3K5
Late fetal	L2-3	SLC27A1
Late fetal	L2-3	TTLL11
Late fetal	L2-3	KLHL32
Late fetal	L2-3	RAB3B
Late fetal	L2-3	LHFPL2
Late fetal	L2-3	MINK1
Late fetal	L2-3	C9orf3
Late fetal	L2-3	TXNIP
Late fetal	L2-3	SYNC
Late fetal	L2-3	ZBTB7A
Late fetal	L2-3	GPR85
Late fetal	L2-3	TXNDC16
Late fetal	L2-3	PRKAR1B
Late fetal	L2-3	GTF2I
Late fetal	L2-3	BTG1
Late fetal	L2-3	MIR4500HG
Late fetal	L2-3	PHF14
Late fetal	L2-3	ME1
Late fetal	L2-3	MBD5
Late fetal	L2-3	RP11-498P14.5
Late fetal	L2-3	GMDS-AS1
Late fetal	L2-3	PHACTR3
Late fetal	L2-3	TMEM241
Late fetal	L2-3	LRRIQ1
Late fetal	L2-3	STMN2
Late fetal	L2-3	RASA1
Late fetal	L2-3	LINC01102
Late fetal	L2-3	RPS6KL1
Late fetal	L2-3	IQSEC2
Late fetal	L2-3	CMIP
Late fetal	L2-3	TTN-AS1
Late fetal	L2-3	AKAP9
Late fetal	L2-3	NEUROD2
Late fetal	L2-3	ASTN1
Late fetal	L2-3	ULK4
Late fetal	L2-3	MLLT4
Late fetal	L2-3	CYP46A1
Late fetal	L2-3	ANKRD24
Late fetal	L2-3	RP11-379B18.6
Late fetal	L2-3	PGAP2
Late fetal	L2-3	SPTB
Late fetal	L2-3	KIDINS220
Late fetal	L2-3	ENOX1
Late fetal	L2-3	TAF1D
Late fetal	L2-3	RP11-473C19.1
Late fetal	L2-3	NUMBL
Late fetal	L2-3	FLOT2
Late fetal	L2-3	NOTCH2
Late fetal	L2-3	SPATS2L
Late fetal	L2-3	POLN
Late fetal	L2-3	CNTN5
Late fetal	L2-3	ZNF846
Late fetal	L2-3	ARHGAP20
Late fetal	L2-3	KIFC2
Late fetal	L2-3	TFDP2
Late fetal	L2-3	HLCS
Late fetal	L2-3	RP11-390N6.1
Late fetal	L2-3	SGCZ
Late fetal	L2-3	PPDPF
Late fetal	L2-3	G2E3
Late fetal	L2-3	SLC13A3
Late fetal	L2-3	ELFN2
Late fetal	L2-3	RSPH9
Late fetal	L2-3	OTUD7A
Late fetal	L2-3	RIMKLA
Late fetal	L2-3	USP43
Late fetal	L2-3	CNNM1
Late fetal	L2-3	GABRA2
Late fetal	L2-3	PRMT2
Late fetal	L2-3	CTA-217C2.1
Late fetal	L2-3	EVI5
Late fetal	L2-3	CRK
Late fetal	L2-3	RORA
Late fetal	L2-3	TOP2B
Late fetal	L2-3	SAMD5
Late fetal	L2-3	SMARCD3
Late fetal	L2-3	ZNF638
Late fetal	L2-3	YBX1
Late fetal	L2-3	HCN1
Late fetal	L2-3	GABRA4
Late fetal	L2-3	SENP7
Late fetal	L2-3	PSIP1
Late fetal	L2-3	PTPRJ
Late fetal	L2-3	PDE8B
Late fetal	L2-3	ATP13A2
Late fetal	L2-3	ABCA1
Late fetal	L2-3	ATP1A3
Late fetal	L2-3	ST8SIA2
Late fetal	L2-3	NHS
Late fetal	L2-3	ANO10
Late fetal	L2-3	MAN2A1
Late fetal	L2-3	KCNJ3
Late fetal	L2-3	LINC00894
Late fetal	L2-3	GRIK2
Late fetal	L2-3	EMID1
Late fetal	L2-3	MYO1D
Late fetal	L2-3	PIGZ
Late fetal	L2-3	ATF7IP2
Late fetal	L2-3	MAPT
Late fetal	L2-3	MYO15B
Late fetal	L2-3	VAT1L
Late fetal	L2-3	ACAP3
Late fetal	L2-3	STXBP5L
Late fetal	L2-3	PTCH2
Late fetal	L2-3	CCPG1
Late fetal	L2-3	ALCAM
Late fetal	L2-3	FAM153B
Late fetal	L2-3	NGFRAP1
Late fetal	L2-3	VCAN
Late fetal	L2-3	TESK2
Late fetal	L2-3	LMO4
Late fetal	L2-3	CEP95
Late fetal	L2-3	EXD3
Late fetal	L2-3	CTD-2277K2.1
Late fetal	L2-3	ORC4
Late fetal	L2-3	TPT1-AS1
Late fetal	L2-3	IGFBP2
Late fetal	L2-3	OSBPL6
Late fetal	L2-3	SNRPN
Late fetal	L2-3	ACOT7
Late fetal	L2-3	SHPRH
Late fetal	L2-3	DNAH14
Late fetal	L2-3	MAP7D2
Late fetal	L2-3	ARHGAP23
Late fetal	L2-3	PHIP
Late fetal	L2-3	SPTBN1
Late fetal	L2-3	GRIK4
Late fetal	L2-3	ARNTL2
Late fetal	L2-3	CABIN1
Late fetal	L2-3	HSPD1
Late fetal	L2-3	KIF1C
Late fetal	L2-3	KIAA0825
Late fetal	L2-3	CCDC88A
Late fetal	L2-3	GAPDH
Late fetal	L2-3	GYS1
Late fetal	L2-3	L3MBTL4
Late fetal	L2-3	CTD-2026G6.3
Late fetal	L2-3	HSP90AB1
Late fetal	L2-3	PKD1
Late fetal	L2-3	KCNQ2
Late fetal	L2-3	MOB3A
Late fetal	L2-3	FAR2
Late fetal	L2-3	TRPC5
Late fetal	L2-3	RAVER2
Late fetal	L2-3	CHP1
Late fetal	L2-3	CRTC1
Late fetal	L2-3	DENND2A
Late fetal	L2-3	RP11-123O10.4
Late fetal	L2-3	NELFA
Late fetal	L2-3	BAALC
Late fetal	L2-3	HSPA8
Late fetal	L2-3	C1orf228
Late fetal	L2-3	CADM3
Late fetal	L2-3	KDM1A
Late fetal	L2-3	HS3ST4
Late fetal	L2-3	TCF20
Late fetal	L2-3	PPARA
Late fetal	L2-3	DENND1A
Late fetal	L2-3	TGFB2
Late fetal	L2-3	ZNF827
Late fetal	L2-3	MAST1
Late fetal	L2-3	GRB14
Late fetal	L2-3	BRE
Late fetal	L2-3	LRRFIP1
Late fetal	L2-3	FXR1
Late fetal	L2-3	HDAC9
Late fetal	L2-3	BSN
Late fetal	L2-3	ADAM19
Late fetal	L2-3	CEP170
Late fetal	L2-3	PTCHD1
Late fetal	L2-3	DST
Late fetal	L2-3	IL7
Late fetal	L2-3	MMP17
Late fetal	L2-3	DPF1
Late fetal	L2-3	GNL1
Late fetal	L2-3	DNM2
Late fetal	L2-3	TACC1
Late fetal	L2-3	NFIX
Late fetal	L2-3	LHPP
Late fetal	L2-3	EDIL3
Late fetal	L2-3	ZMYND8
Late fetal	L2-3	PLAGL1
Late fetal	L2-3	RIMBP2
Late fetal	L2-3	SON
Late fetal	L2-3	VASH2
Late fetal	L2-3	WIPF2
Late fetal	L2-3	PIK3C2B
Late fetal	L2-3	ATXN7
Late fetal	L2-3	FAM66C
Late fetal	L2-3	LYRM4
Late fetal	L2-3	LINC00599
Late fetal	L2-3	CHD5
Late fetal	L2-3	SPOCK1
Late fetal	L2-3	VPS53
Late fetal	L2-3	MIPOL1
Late fetal	L2-3	STK10
Late fetal	L2-3	FARP2
Late fetal	L2-3	SLC29A4
Late fetal	L2-3	ACTN4
Late fetal	L2-3	HLTF
Late fetal	L2-3	SYT7
Late fetal	L2-3	CBX3
Late fetal	L2-3	HN1
Late fetal	L2-3	LPP
Late fetal	L2-3	TMPO
Late fetal	L2-3	SATB2-AS1
Late fetal	L2-3	RERE
Late fetal	L2-3	ITPK1
Late fetal	L2-3	FZD3
Late fetal	L2-3	ADD2
Late fetal	L2-3	NAP1L4
Late fetal	L2-3	RP11-333E1.1
Late fetal	L2-3	SLC7A6
Late fetal	L2-3	RILPL1
Late fetal	L2-3	ZNF385D
Late fetal	L2-3	KIAA0930
Late fetal	L2-3	TOX
Late fetal	L2-3	KMT2E
Late fetal	L2-3	ANK1
Late fetal	L2-3	HIST1H4C
Late fetal	L2-3	FRMD3
Late fetal	L2-3	THY1
Late fetal	L2-3	ATP11A
Late fetal	L2-3	AC009120.6
Late fetal	L2-3	HOMER1
Late fetal	L2-3	NKAIN1
Late fetal	L2-3	FAM171A1
Late fetal	L2-3	RAB15
Late fetal	L2-3	SCD
Late fetal	L2-3	ARHGEF4
Late fetal	L2-3	EEF2K
Late fetal	L2-3	LRSAM1
Late fetal	L2-3	RSU1
Late fetal	L2-3	SLC43A2
Late fetal	L2-3	AC091878.1
Late fetal	L2-3	HDAC5
Late fetal	L2-3	SRCIN1
Late fetal	L2-3	ELAVL3
Late fetal	L2-3	RFTN1
Late fetal	L2-3	BBX
Late fetal	L2-3	RP11-389O22.1
Late fetal	L2-3	BEAN1
Late fetal	L2-3	GPR153
Late fetal	L2-3	NSF
Late fetal	L2-3	HNRNPR
Late fetal	L2-3	HUNK
Late fetal	L2-3	SC5D
Late fetal	L2-3	IGF2BP3
Late fetal	L2-3	SPOCK2
Late fetal	L2-3	PLCB4
Late fetal	L2-3	HNRNPU
Late fetal	L2-3	LRRC6
Late fetal	L2-3	ERGIC1
Late fetal	L2-3	FAIM2
Late fetal	L2-3	SERTAD2
Late fetal	L2-3	TECPR2
Late fetal	L2-3	TUB
Late fetal	L2-3	CCDC149
Late fetal	L2-3	TTC9
Late fetal	L2-3	SLC1A1
Late fetal	L2-3	C9orf129
Late fetal	L2-3	SPCS3
Late fetal	L2-3	RHOBTB2
Late fetal	L2-3	PALM
Late fetal	L2-3	PPP6R2
Late fetal	L2-3	KIAA1217
Late fetal	L2-3	SPAG9
Late fetal	L2-3	CTTNBP2
Late fetal	L2-3	CNTN4
Late fetal	L2-3	POU2F2
Late fetal	L2-3	RBMX
Late fetal	L2-3	RP11-452H21.1
Late fetal	L2-3	LMTK3
Late fetal	L2-3	LHFPL4
Late fetal	L2-3	RAI1
Late fetal	L2-3	MPPED2
Late fetal	L2-3	PLD5
Late fetal	L2-3	TET3
Late fetal	L2-3	ADCY1
Late fetal	L2-3	ADCY2
Late fetal	L2-3	CASKIN1
Late fetal	L2-3	FAM35A
Late fetal	L2-3	USP3
Late fetal	L2-3	SMPD3
Late fetal	L2-3	FBN3
Late fetal	L2-3	SORCS2
Late fetal	L2-3	RP11-778J15.1
Late fetal	L2-3	MEGF8
Late fetal	L2-3	PRKCZ
Late fetal	L2-3	SCAI
Late fetal	L2-3	PEX5L
Late fetal	L2-3	NEURL1B
Late fetal	L2-3	SVOP
Late fetal	L2-3	SLC16A1-AS1
Late fetal	L2-3	KNDC1
Late fetal	L2-3	OSBPL3
Late fetal	L2-3	KLHL4
Late fetal	L2-3	ITPR2
Late fetal	L2-3	GRM1
Late fetal	L2-3	EIF2B3
Late fetal	L2-3	TSNARE1
Late fetal	L2-3	VDAC3
Late fetal	L2-3	AMOTL1
Late fetal	L2-3	ARHGAP32
Late fetal	L2-3	TBR1
Late fetal	L2-3	FSD1L
Late fetal	L2-3	COLGALT2
Late fetal	L2-3	ST8SIA3
Late fetal	L2-3	ZNF711
Late fetal	L2-3	ZHX3
Late fetal	L2-3	INSR
Late fetal	L2-3	CACNA1I
Late fetal	L2-3	IPO9-AS1
Late fetal	L2-3	SLC2A13
Late fetal	L2-3	TRAF3IP2-AS1
Late fetal	L2-3	ATCAY
Late fetal	L2-3	ARMC2
Late fetal	L2-3	TMEM150C
Late fetal	L2-3	ARHGAP26
Late fetal	L2-3	XXyac-YX155B6.6
Late fetal	L2-3	KIF9-AS1
Late fetal	L2-3	TBC1D22A
Late fetal	L2-3	ZNF75A
Late fetal	L2-3	CCNH
Late fetal	L2-3	ATG7
Late fetal	L2-3	STK40
Late fetal	L2-3	GPR173
Late fetal	L2-3	KDM4C
Late fetal	L2-3	SH3D19
Late fetal	L2-3	C19orf12
Late fetal	L2-3	RP11-317J19.1
Late fetal	L2-3	DNAJB1
Late fetal	L2-3	LINC00632
Late fetal	L2-3	TRIM24
Late fetal	L2-3	VPS9D1
Late fetal	L2-3	CHPT1
Late fetal	L2-3	LARP1
Late fetal	L2-3	FBLIM1
Late fetal	L2-3	CGGBP1
Late fetal	L2-3	TUBA1B
Late fetal	L2-3	EPHB1
Late fetal	L2-3	CLASRP
Late fetal	L2-3	RUNX1T1
Late fetal	L2-3	STK39
Late fetal	L2-3	LDLRAD3
Late fetal	L2-3	TTC7A
Late fetal	L2-3	ENY2
Late fetal	L2-3	RTN2
Late fetal	L2-3	MED27
Late fetal	L2-3	XPR1
Late fetal	L2-3	SRP14
Late fetal	L2-3	GUCY1A3
Late fetal	L2-3	CBLB
Late fetal	L2-3	STOX2
Late fetal	L2-3	OSBPL5
Late fetal	L2-3	LHX2
Late fetal	L2-3	FAM65A
Late fetal	L2-3	CTDSPL
Late fetal	L2-3	AC007246.3
Late fetal	L2-3	RHOBTB1
Late fetal	L2-3	BTBD2
Late fetal	L2-3	ATRNL1
Late fetal	L2-3	FGD3
Late fetal	L2-3	LAMB1
Late fetal	L2-3	ZNF346
Late fetal	L2-3	ANKUB1
Late fetal	L2-3	ZBTB8OS
Late fetal	L2-3	GRIK5
Late fetal	L2-3	UPK3B
Late fetal	L2-3	SYNGAP1
Late fetal	L2-3	RSRC2
Late fetal	L2-3	CDK6
Late fetal	L2-3	NOVA2
Late fetal	L2-3	FAM126A
Late fetal	L2-3	KIF21B
Late fetal	L2-3	CD276
Late fetal	L2-3	ABHD2
Late fetal	L2-3	JPH1
Late fetal	L2-3	KB-1507C5.2
Late fetal	L2-3	JAK2
Late fetal	L2-3	PUS7
Late fetal	L2-3	BEX4
Late fetal	L2-3	2026-03-06
Late fetal	L2-3	ATP9B
Late fetal	L2-3	DOK5
Late fetal	L2-3	PIK3R3
Late fetal	L2-3	QKI
Late fetal	L2-3	CCSER1
Late fetal	L2-3	HNRNPH3
Late fetal	L2-3	ANKRD32
Late fetal	L2-3	DYX1C1
Late fetal	L2-3	SMARCA4
Late fetal	L2-3	PRKCA
Late fetal	L2-3	ARID5B
Late fetal	L2-3	GRIN2D
Late fetal	L2-3	GLYR1
Late fetal	L2-3	CFL1
Late fetal	L2-3	CLIP1
Late fetal	L2-3	MVB12B
Late fetal	L2-3	UBR5
Late fetal	L2-3	TPD52
Late fetal	L2-3	PIP5K1B
Late fetal	L2-3	RP11-286N22.8
Late fetal	L2-3	TMEM181
Late fetal	L2-3	CAMKMT
Late fetal	L2-3	NDST1
Late fetal	L2-3	VWA8
Late fetal	L2-3	CCNG2
Late fetal	L2-3	ARNT2
Late fetal	L2-3	TMEM130
Late fetal	L2-3	LIPE-AS1
Late fetal	L2-3	KCND3
Late fetal	L2-3	HDAC4
Late fetal	L2-3	ZFPM2
Late fetal	L2-3	PITPNC1
Late fetal	L2-3	SEMA6B
Late fetal	L2-3	APBA1
Late fetal	L2-3	PTOV1
Late fetal	L2-3	MAMLD1
Late fetal	L2-3	UNC79
Late fetal	L2-3	RP11-654A16.3
Late fetal	L2-3	HAGH
Late fetal	L2-3	TOM1L2
Late fetal	L2-3	RP1-78O14.1
Late fetal	L2-3	SLC1A6
Late fetal	L2-3	ENTPD6
Late fetal	L2-3	SAMD4B
Late fetal	L2-3	CAMSAP3
Late fetal	L2-3	SND1
Late fetal	L2-3	CDKL5
Late fetal	L2-3	MXD1
Late fetal	L2-3	FUT8
Late fetal	L2-3	TAPT1-AS1
Late fetal	L2-3	ZNF423
Late fetal	L2-3	DCUN1D1
Late fetal	L2-3	IDI1
Late fetal	L2-3	CNTNAP3B
Late fetal	L2-3	EIF4A2
Late fetal	L2-3	PRKCE
Late fetal	L2-3	SCN3B
Late fetal	L2-3	PALM2
Late fetal	L2-3	MGRN1
Late fetal	L2-3	MAP4K5
Late fetal	L2-3	KIF21A
Late fetal	L2-3	SLC17A7
Late fetal	L2-3	STX3
Late fetal	L2-3	GPC1
Late fetal	L2-3	FAM189A1
Late fetal	L2-3	CSGALNACT1
Late fetal	L2-3	AVL9
Late fetal	L2-3	KIAA1598
Late fetal	L2-3	GRIK1
Late fetal	L2-3	SAT1
Late fetal	L2-3	PI4KA
Late fetal	L2-3	PTPRN
Late fetal	L2-3	PTPN4
Late fetal	L2-3	EIF2B1
Late fetal	L2-3	GAS8
Late fetal	L2-3	KLHL18
Late fetal	L2-3	SLC36A1
Late fetal	L2-3	COMT
Late fetal	L2-3	SORL1
Late fetal	L2-3	ANKMY1
Late fetal	L2-3	TRAPPC12
Late fetal	L2-3	TRAF3IP1
Late fetal	L2-3	RICTOR
Late fetal	L2-3	BRD4
Late fetal	L2-3	CTC-228N24.3
Late fetal	L2-3	ALDH7A1
Late fetal	L2-3	WDR7
Late fetal	L2-3	PDXDC1
Late fetal	L2-3	DCAKD
Late fetal	L2-3	SYNGR1
Late fetal	L2-3	CAMKK2
Late fetal	L2-3	CLEC16A
Late fetal	L2-3	NELL2
Late fetal	L2-3	MEF2C-AS1
Late fetal	L2-3	BRWD1
Late fetal	L2-3	ANKDD1A
Late fetal	L2-3	NCAN
Late fetal	L2-3	TRA2B
Late fetal	L2-3	PRKRIP1
Late fetal	L2-3	ATP8B2
Late fetal	L2-3	PTPN13
Late fetal	L2-3	KLHL42
Late fetal	L2-3	SPRED2
Late fetal	L2-3	MAML3
Late fetal	L2-3	TFCP2
Late fetal	L2-3	SLC4A7
Late fetal	L2-3	ATP2B1
Late fetal	L2-3	ADARB1
Late fetal	L2-3	DGKZ
Late fetal	L2-3	B3GAT1
Late fetal	L2-3	DUSP18
Late fetal	L2-3	FBXL17
Late fetal	L2-3	KDM5B
Late fetal	L2-3	CEP164
Late fetal	L2-3	SVIL
Late fetal	L2-3	KLHL3
Late fetal	L2-3	EIF2AK2
Late fetal	L2-3	DTNB
Late fetal	L2-3	TTLL1
Late fetal	L2-3	AKAP8L
Late fetal	L2-3	CAMK1
Late fetal	L2-3	TCF25
Late fetal	L2-3	RANBP17
Late fetal	L2-3	PTPN9
Late fetal	L2-3	CREB5
Late fetal	L2-3	NT5DC3
Late fetal	L2-3	HCG17
Late fetal	L2-3	MN1
Late fetal	L2-3	MTA3
Late fetal	L2-3	SNX9
Late fetal	L2-3	KCNT2
Late fetal	L2-3	DDX24
Late fetal	L2-3	MAP4K4
Late fetal	L2-3	RP11-307P5.1
Late fetal	L2-3	SLC24A2
Late fetal	L2-3	CCDC180
Late fetal	L2-3	WDR17
Late fetal	L2-3	OLFM3
Late fetal	L2-3	NDST3
Late fetal	L2-3	LCORL
Late fetal	L2-3	BEX1
Late fetal	L2-3	C4orf22
Late fetal	L2-3	MAP3K9
Late fetal	L2-3	KIFC3
Late fetal	L2-3	C7orf50
Late fetal	L2-3	BCL7C
Late fetal	L2-3	C14orf23
Late fetal	L2-3	USP36
Late fetal	L2-3	NPTN
Late fetal	L2-3	SLC44A2
Late fetal	L2-3	USP33
Late fetal	L2-3	NFX1
Late fetal	L2-3	GDAP1L1
Late fetal	L2-3	ZNF704
Late fetal	L2-3	EML6
Late fetal	L2-3	ABL2
Late fetal	L2-3	RCN2
Late fetal	L2-3	MZT2A
Late fetal	L2-3	SIRT2
Late fetal	L2-3	FIP1L1
Late fetal	L2-3	DIS3L2
Late fetal	L2-3	UBAP2
Late fetal	L2-3	KIF3B
Late fetal	L2-3	CCDC85B
Late fetal	L2-3	HS6ST1
Late fetal	L2-3	DENND1B
Late fetal	L2-3	RP11-296O14.3
Late fetal	L2-3	EPB41L3
Late fetal	L2-3	ACTN1
Late fetal	L2-3	C2orf69
Late fetal	L2-3	SGK1
Late fetal	L2-3	CCDC92
Late fetal	L2-3	CDC42SE2
Late fetal	L2-3	ZNF532
Late fetal	L2-3	PHTF1
Late fetal	L2-3	CSTF3
Late fetal	L2-3	USP4
Late fetal	L2-3	GRIA2
Late fetal	L2-3	PPP2R3A
Late fetal	L2-3	SDC3
Late fetal	L2-3	AF146191.4
Late fetal	L2-3	TNKS
Late fetal	L2-3	PTDSS2
Late fetal	L2-3	SMYD2
Late fetal	L2-3	NEK11
Late fetal	L2-3	PODXL
Late fetal	L2-3	EEF1A2
Late fetal	L2-3	FUBP1
Late fetal	L2-3	LMF1
Late fetal	L2-3	FAM120A
Late fetal	L2-3	FAM134B
Late fetal	L2-3	GTF2IRD1
Late fetal	L2-3	DTNBP1
Late fetal	L2-3	ETV6
Late fetal	L2-3	ADCY8
Late fetal	L2-3	MAZ
Late fetal	L2-3	RP1-111C20.4
Late fetal	L2-3	TECPR1
Late fetal	L2-3	BMPR1B
Late fetal	L2-3	IFT172
Late fetal	L2-3	SERINC5
Late fetal	L2-3	BNIP3L
Late fetal	L2-3	ARHGEF3
Late fetal	L2-3	ETNK1
Late fetal	L2-3	RTN1
Late fetal	L2-3	ARID4B
Late fetal	L2-3	TMEM184B
Late fetal	L2-3	DTX1
Late fetal	L2-3	TOP1
Late fetal	L2-3	CRY1
Late fetal	L2-3	TRIM2
Late fetal	L2-3	KIF3C
Late fetal	L2-3	RIMS4
Late fetal	L2-3	POLR1A
Late fetal	L2-3	ADC
Late fetal	L2-3	HIP1
Late fetal	L2-3	PHLPP2
Late fetal	L2-3	AHDC1
Late fetal	L2-3	WNK3
Late fetal	L2-3	SASH1
Late fetal	L2-3	PCBP1-AS1
Late fetal	L2-3	DMPK
Late fetal	L2-3	TMEM163
Late fetal	L2-3	OCIAD1
Late fetal	L2-3	ZNF428
Late fetal	L2-3	EFCAB2
Late fetal	L2-3	LINC00969
Late fetal	L2-3	CTNNB1
Late fetal	L2-3	CEP112
Late fetal	L2-3	LRRC4B
Late fetal	L2-3	LBR
Late fetal	L2-3	PRSS12
Late fetal	L2-3	ABHD12
Late fetal	L2-3	TULP4
Late fetal	L2-3	VKORC1L1
Late fetal	L2-3	QSOX1
Late fetal	L2-3	RAP1GAP
Late fetal	L2-3	CALD1
Late fetal	L2-3	PHF6
Late fetal	L2-3	VPS13A
Late fetal	L2-3	ACSL6
Late fetal	L2-3	MED15
Late fetal	L2-3	MARCKS
Late fetal	L2-3	ZC3H15
Late fetal	L2-3	TMED8
Late fetal	L2-3	BID
Late fetal	L2-3	BRSK1
Late fetal	L2-3	RP11-136K7.2
Late fetal	L2-3	PRKAR2A
Late fetal	L2-3	PKNOX1
Late fetal	L2-3	SLC4A3
Late fetal	L2-3	FBXO34
Late fetal	L2-3	ITSN2
Late fetal	L2-3	SH3PXD2B
Late fetal	L2-3	KIAA1958
Late fetal	L2-3	TMEM72-AS1
Late fetal	L2-3	UCHL1
Late fetal	L2-3	SMCHD1
Late fetal	L2-3	C9orf41
Late fetal	L2-3	CTD-2260A17.2
Late fetal	L2-3	SNTG2
Late fetal	L2-3	CDH18
Late fetal	L2-3	GARNL3
Late fetal	L2-3	IFT140
Late fetal	L2-3	GPR155
Late fetal	L2-3	SIL1
Late fetal	L2-3	PIK3C2A
Late fetal	L2-3	RNF24
Late fetal	L2-3	AGPAT3
Late fetal	L2-3	RAPGEFL1
Late fetal	L2-3	RABL6
Late fetal	L2-3	IGSF11
Late fetal	L2-3	ITM2B
Late fetal	L2-3	RHOBTB3
Late fetal	L2-3	KSR1
Late fetal	L2-3	HFM1
Late fetal	L2-3	CCDC148
Late fetal	L2-3	AAGAB
Late fetal	L2-3	PRKAA2
Late fetal	L2-3	CXXC4
Late fetal	L2-3	NFE2L2
Late fetal	L2-3	NXPH1
Late fetal	L2-3	GRAMD4
Late fetal	L2-3	FBXO16
Late fetal	L2-3	GPR158
Late fetal	L2-3	LRRTM2
Late fetal	L2-3	YWHAQ
Late fetal	L2-3	SYT16
Late fetal	L2-3	SMC3
Late fetal	L2-3	SMARCA5
Late fetal	L2-3	MBOAT7
Late fetal	L2-3	RFX7
Late fetal	L2-3	ADAMTSL3
Late fetal	L2-3	EPM2AIP1
Late fetal	L2-3	SGIP1
Late fetal	L2-3	COX19
Late fetal	L2-3	ADRBK2
Late fetal	L2-3	ZNF302
Late fetal	L2-3	BHLHE22
Late fetal	L2-3	LMO7
Late fetal	L2-3	ARHGEF9
Late fetal	L2-3	HK1
Late fetal	L2-3	SOGA1
Late fetal	L2-3	LIPA
Late fetal	L2-3	SLC41A2
Late fetal	L2-3	DSCAML1
Late fetal	L2-3	PBX4
Late fetal	L2-3	STARD9
Late fetal	L2-3	GOLGA3
Late fetal	L2-3	DOCK4
Late fetal	L2-3	EPS8
Late fetal	L2-3	LEPREL1
Late fetal	L2-3	SKI
Late fetal	L2-3	AC006115.3
Late fetal	L2-3	DDAH2
Late fetal	L2-3	ZNF451
Late fetal	L2-3	TRIM46
Late fetal	L2-3	PRSS23
Late fetal	L2-3	SLC6A11
Late fetal	L2-3	DDX26B
Late fetal	L2-3	RUSC2
Late fetal	L2-3	KIAA0513
Late fetal	L2-3	BCR
Late fetal	L2-3	ZNF124
Late fetal	L2-3	C3orf58
Late fetal	L2-3	SKA2
Late fetal	L2-3	SLA
Late fetal	L2-3	SVEP1
Late fetal	L2-3	FLNB
Late fetal	L2-3	ARL4C
Late fetal	L2-3	NPM2
Late fetal	L2-3	ARHGEF26
Late fetal	L2-3	CLSTN3
Late fetal	L2-3	YTHDC1
Late fetal	L2-3	KIAA0922
Late fetal	L2-3	RP11-398K22.12
Late fetal	L2-3	CHKA
Late fetal	L2-3	PACS2
Late fetal	L2-3	DCAF16
Late fetal	L2-3	RNMT
Late fetal	L2-3	NHSL1
Late fetal	L2-3	KDM6A
Late fetal	L2-3	CAPN7
Late fetal	L2-3	PPCDC
Late fetal	L2-3	TCAIM
Late fetal	L2-3	KIAA0368
Late fetal	L2-3	MGLL
Late fetal	L2-3	PLXNA1
Late fetal	L2-3	EYS
Late fetal	L2-3	GSK3B
Late fetal	L2-3	DNAJB6
Late fetal	L2-3	TMEM38A
Late fetal	L2-3	ZNF318
Late fetal	L2-3	FMNL2
Late fetal	L2-3	MMP24
Late fetal	L2-3	ZC2HC1A
Late fetal	L2-3	HNRNPU-AS1
Late fetal	L2-3	PKN1
Late fetal	L2-3	SET
Late fetal	L2-3	CDR2
Late fetal	L2-3	CCDC136
Late fetal	L2-3	LIMA1
Late fetal	L2-3	C2orf72
Late fetal	L2-3	RAC3
Late fetal	L2-3	KIAA0586
Late fetal	L2-3	RNF175
Late fetal	L2-3	EPC1
Late fetal	L2-3	CDK19
Late fetal	L2-3	PHLDB1
Late fetal	L2-3	HSF2
Late fetal	L2-3	RAB40C
Late fetal	L2-3	CTNNBL1
Late fetal	L2-3	CERS6
Late fetal	L2-3	RP3-399L15.3
Late fetal	L2-3	RNF115
Late fetal	L2-3	BACE1
Late fetal	L2-3	RAI14
Late fetal	L2-3	HIC2
Late fetal	L2-3	FLVCR1
Late fetal	L2-3	GBAS
Late fetal	L2-3	GLRA2
Late fetal	L2-3	TSSC1
Late fetal	L2-3	UNC13B
Late fetal	L2-3	GPR137B
Late fetal	L2-3	HSD17B12
Late fetal	L2-3	CD46
Late fetal	L2-3	WSB2
Late fetal	L2-3	FCHO1
Late fetal	L2-3	SFI1
Late fetal	L2-3	TPM3
Late fetal	L2-3	PEBP1
Late fetal	L2-3	ANKRD36C
Late fetal	L2-3	RAPGEF2
Late fetal	L2-3	EEF1A1
Late fetal	L2-3	HDGFRP3
Late fetal	L2-3	TERF2IP
Late fetal	L2-3	RHOT1
Late fetal	L2-3	ST6GALNAC5
Late fetal	L2-3	SEPT3
Late fetal	L2-3	MYCBP2
Late fetal	L2-3	XXYLT1
Late fetal	L2-3	RP11-461O7.1
Late fetal	L2-3	GNAZ
Late fetal	L2-3	HNRNPA3
Late fetal	L2-3	TROVE2
Late fetal	L2-3	DLEU7
Late fetal	L2-3	BRWD3
Late fetal	L2-3	USPL1
Late fetal	L2-3	CLASP1
Late fetal	L2-3	CEP89
Late fetal	L2-3	KLHL28
Late fetal	L2-3	RP11-486O13.4
Late fetal	L2-3	SNAP25
Late fetal	L2-3	UBASH3B
Late fetal	L2-3	DHX36
Late fetal	L2-3	SMAD1
Late fetal	L2-3	ARFGEF2
Late fetal	L2-3	ERBB2IP
Late fetal	L2-3	ANKRD12
Late fetal	L2-3	GFOD2
Late fetal	L2-3	USP6NL
Late fetal	L2-3	MGEA5
Late fetal	L2-3	DTX4
Late fetal	L2-3	TMOD1
Late fetal	L2-3	GAN
Late fetal	L2-3	MAP3K10
Late fetal	L2-3	LPCAT1
Late fetal	L2-3	SLC20A2
Late fetal	L2-3	MARK2
Late fetal	L2-3	C11orf58
Late fetal	L2-3	GOPC
Late fetal	L2-3	FYN
Late fetal	L2-3	HNRNPK
Late fetal	L2-3	PDE4B
Late fetal	L2-3	SLC1A4
Late fetal	L2-3	STRAP
Late fetal	L2-3	EIF1
Late fetal	L2-3	SLC1A3
Late fetal	L2-3	OSBPL10
Late fetal	L2-3	CBX1
Late fetal	L2-3	STIM1
Late fetal	L2-3	NEDD4L
Late fetal	L2-3	MAPK8IP3
Late fetal	L2-3	CEP85L
Late fetal	L2-3	ST8SIA1
Late fetal	L2-3	LSS
Late fetal	L2-3	CRIM1
Late fetal	L2-3	ELAVL2
Late fetal	L2-3	FBXO28
Late fetal	L2-3	ZNF251
Late fetal	L2-3	WDFY3
Late fetal	L2-3	GPSM1
Late fetal	L2-3	NR1D2
Late fetal	L2-3	PAPOLA
Late fetal	L2-3	CBX5
Late fetal	L2-3	CAMK2G
Late fetal	L2-3	FOXN3
Late fetal	L2-3	BCL2L1
Late fetal	L2-3	ZNRF3
Late fetal	L2-3	OLFM1
Late fetal	L2-3	PHF21B
Late fetal	L2-3	EFCAB6
Late fetal	L2-3	CEP57
Late fetal	L2-3	BAI2
Late fetal	L2-3	PIP5K1C
Late fetal	L2-3	GPR137C
Late fetal	L2-3	ATR
Late fetal	L2-3	PSMG4
Late fetal	L2-3	ZNF292
Late fetal	L2-3	FAM124A
Late fetal	L2-3	PRKAR2B
Late fetal	L2-3	NOVA1
Late fetal	L2-3	CRBN
Late fetal	L2-3	NDRG3
Late fetal	L2-3	RFX2
Late fetal	L2-3	ARSB
Late fetal	L2-3	ARFGEF1
Late fetal	L2-3	PISD
Late fetal	L2-3	NR2F1
Late fetal	L2-3	CORO1C
Late fetal	L2-3	CORO2B
Late fetal	L2-3	BICD1
Late fetal	L2-3	ZRANB2
Late fetal	L2-3	NLRP1
Late fetal	L2-3	ITFG1
Late fetal	L2-3	CRLF3
Late fetal	L2-3	CENPV
Late fetal	L2-3	NMD3
Late fetal	L2-3	OSBPL8
Late fetal	L2-3	NUPL1
Late fetal	L2-3	CHD6
Late fetal	L2-3	PNISR
Late fetal	L2-3	ZNF706
Late fetal	L2-3	CTNNBIP1
Late fetal	L2-3	VAPA
Late fetal	L2-3	TTBK1
Late fetal	L2-3	LINC00966
Late fetal	L2-3	USP34
Late fetal	L2-3	PKIA
Late fetal	L2-3	ADCY3
Late fetal	L2-3	EPHA5
Late fetal	L2-3	CNOT6L
Late fetal	L2-3	CSNK1A1
Late fetal	L2-3	RP11-696N14.1
Late fetal	L2-3	PAFAH1B3
Late fetal	L2-3	RASGEF1B
Late fetal	L2-3	PPP2R2B
Late fetal	L2-3	PUM2
Late fetal	L2-3	POLR2F
Late fetal	L2-3	FAM169A
Late fetal	L2-3	NPLOC4
Late fetal	L2-3	TTC17
Late fetal	L2-3	SH3RF1
Late fetal	L2-3	ARID4A
Late fetal	L2-3	SRM
Late fetal	L2-3	MAPK8
Late fetal	L2-3	HDAC2
Late fetal	L2-3	NRD1
Late fetal	L2-3	PKN2
Late fetal	L2-3	UPF2
Late fetal	L2-3	ZNF138
Late fetal	L2-3	LRRC40
Late fetal	L2-3	TSEN2
Late fetal	L2-3	UBA6
Late fetal	L2-3	PALMD
Late fetal	L2-3	NKTR
Late fetal	L2-3	RNF138
Late fetal	L2-3	TNK2
Late fetal	L2-3	MXI1
Late fetal	L2-3	XRCC5
Late fetal	L2-3	ZCCHC2
Late fetal	L2-3	FBXW8
Late fetal	L2-3	CEP104
Late fetal	L2-3	ABCB9
Late fetal	L2-3	ZFC3H1
Late fetal	L2-3	RBM33
Late fetal	L2-3	MLXIP
Late fetal	L2-3	ZNF432
Late fetal	L2-3	REV3L
Late fetal	L2-3	GAK
Late fetal	L2-3	STX18-AS1
Late fetal	L2-3	E2F3
Late fetal	L2-3	KIAA1468
Late fetal	L2-3	DPY19L1
Late fetal	L2-3	SGSM2
Late fetal	L2-3	PSD3
Late fetal	L2-3	PFKL
Late fetal	L2-3	PLA2G12A
Late fetal	L2-3	FSD1
Late fetal	L2-3	PWAR6
Late fetal	L2-3	CALM1
Late fetal	L2-3	PIK3CA
Late fetal	L2-3	ADCY5
Late fetal	L2-3	DCX
Late fetal	L2-3	SLC35F5
Late fetal	L2-3	C11orf30
Late fetal	L2-3	PEG10
Late fetal	L2-3	PTBP2
Late fetal	L2-3	SLC15A4
Late fetal	L2-3	PREPL
Late fetal	L2-3	IP6K2
Late fetal	L2-3	CNOT2
Late fetal	L2-3	NDUFAF2
Late fetal	L2-3	SOD2
Late fetal	L2-3	EFR3B
Late fetal	L2-3	RHOU
Late fetal	L2-3	RANBP10
Late fetal	L2-3	CCDC82
Late fetal	L2-3	FOXK1
Late fetal	L2-3	SSBP1
Late fetal	L2-3	PPP6R3
Late fetal	L2-3	AC011043.1
Late fetal	L2-3	MTMR1
Late fetal	L2-3	INTS3
Late fetal	L2-3	CNOT10
Late fetal	L2-3	JUND
Late fetal	L2-3	GABPB1
Late fetal	L2-3	MYH9
Late fetal	L2-3	DNAJA1
Late fetal	L2-3	CNOT4
Late fetal	L2-3	TRIP4
Late fetal	L2-3	SPDYE3
Late fetal	L2-3	DACT1
Late fetal	L2-3	U2SURP
Late fetal	L2-3	ADAMTS9
Late fetal	L2-3	CDKN2D
Late fetal	L2-3	DDX17
Late fetal	L2-3	RP11-66N24.4
Late fetal	L2-3	TEAD1
Late fetal	L2-3	HSPH1
Late fetal	L2-3	POMT1
Late fetal	L2-3	GPR135
Late fetal	L2-3	DHX29
Late fetal	L2-3	SLC25A42
Late fetal	L2-3	TSHZ3
Late fetal	L2-3	WAC
Late fetal	L2-3	PSMF1
Late fetal	L2-3	SKIV2L2
Late fetal	L2-3	ADAMTS9-AS2
Late fetal	L2-3	TMEM66
Late fetal	L2-3	ERO1LB
Late fetal	L2-3	TTLL5
Late fetal	L2-3	KPNA5
Late fetal	L2-3	TRPM3
Late fetal	L2-3	ARID2
Late fetal	L2-3	HMBOX1
Late fetal	L2-3	THOC2
Late fetal	L2-3	HBS1L
Late fetal	L2-3	STAG2
Late fetal	L2-3	PTGES3
Late fetal	L2-3	LINC00461
Late fetal	L2-3	DPYSL3
Late fetal	L2-3	ILF3
Late fetal	L2-3	RBM39
Late fetal	L2-3	RP11-76I14.1
Late fetal	L2-3	UBC
Late fetal	L2-3	TSC2
Late fetal	L2-3	STK32C
Late fetal	L2-3	TBC1D9B
Late fetal	L2-3	C1orf61
Late fetal	L2-3	OGDH
Late fetal	L2-3	QRICH1
Late fetal	L2-3	SOX12
Late fetal	L2-3	PJA2
Late fetal	L2-3	SCARB1
Late fetal	L2-3	SPTLC1
Late fetal	L2-3	SMEK2
Late fetal	L2-3	NETO1
Late fetal	L2-3	RSBN1L
Late fetal	L2-3	SMARCC1
Late fetal	L2-3	PWWP2A
Late fetal	L2-3	CSRNP3
Late fetal	L2-3	PDE7A
Late fetal	L2-3	SLC7A1
Late fetal	L2-3	GIGYF2
Late fetal	L2-3	RALGAPA1
Late fetal	L2-3	TIAM2
Late fetal	L2-3	XPO7
Late fetal	L2-3	PHTF2
Late fetal	L2-3	APLP2
Late fetal	L2-3	MAST2
Late fetal	L2-3	BOD1L1
Late fetal	L2-3	FUT9
Late fetal	L2-3	DOCK7
Late fetal	L2-3	NVL
Late fetal	L2-3	WSB1
Late fetal	L2-3	CTD-2537O9.1
Late fetal	L2-3	USP15
Late fetal	L2-3	DEPDC5
Late fetal	L2-3	NAA16
Late fetal	L2-3	MORF4L2
Late fetal	L2-3	NCKAP1
Late fetal	L2-3	PHF21A
Late fetal	L2-3	KIAA0895L
Late fetal	L2-3	SRSF11
Late fetal	L2-3	SRSF5
Late fetal	L2-3	SERBP1
Late fetal	L2-3	MTFR1
Late fetal	L2-3	MPDZ
Late fetal	L2-3	CCNYL1
Late fetal	L2-3	PCM1
Late fetal	L2-3	POU2F1
Late fetal	L2-3	GNAS
Late fetal	L2-3	HNRNPM
Late fetal	L2-3	SNX7
Late fetal	L2-3	CHD1
Late fetal	L2-3	FBXL5
Late fetal	L2-3	XRN1
Late fetal	L2-3	ZMIZ1
Late fetal	L2-3	MTCH1
Late fetal	L2-3	TBC1D8
Late fetal	L2-3	FSCN1
Late fetal	L2-3	CHD9
Late fetal	L2-3	USP39
Late fetal	L2-3	SAP130
Late fetal	L2-3	SERPINE2
Late fetal	L2-3	INPP5F
Late fetal	L2-3	UBR3
Late fetal	L2-3	CARS
Late fetal	L2-3	PICALM
Late fetal	L2-3	MTF2
Late fetal	L2-3	SF1
Late fetal	L2-3	PABPC1
Late fetal	L2-3	CLK1
Late fetal	L2-3	SGPL1
Late fetal	L2-3	UHRF2
Late fetal	L2-3	PIAS1
Late fetal	L2-3	RAD23B
Late fetal	L2-3	TRIT1
Late fetal	L2-3	RFX3
Late fetal	L2-3	TTBK2
Late fetal	L2-3	ZMYM2
Late fetal	L2-3	KTN1
Late fetal	L2-3	PCMTD1
Late fetal	L2-3	TPR
Late fetal	L2-3	BCL9
Late fetal	L2-3	CCSAP
Late fetal	L2-3	PLEKHA8
Late fetal	L2-3	EXTL3
Late fetal	L2-3	RAB30
Late fetal	L2-3	AMD1
Late fetal	L2-3	PRPF40A
Late fetal	L2-3	MAGI3
Late fetal	L2-3	PURG
Late fetal	L2-3	INTU
Late fetal	L2-3	HIAT1
Late fetal	L2-3	SCYL2
Late fetal	L2-3	APLP1
Late fetal	L2-3	STX7
Late fetal	L2-3	RBBP4
Late fetal	L2-3	CCDC50
Late fetal	L2-3	CCDC66
Late fetal	L2-3	GOLM1
Late fetal	L2-3	KCNK2
Late fetal	L2-3	EPT1
Late fetal	L2-3	INTS6
Late fetal	L2-3	ANKIB1
Late fetal	L2-3	TMTC2
Late fetal	L2-3	TIAL1
Late fetal	L2-3	TRANK1
Late fetal	L2-3	SRRM2
Late fetal	L2-3	CAPRIN1
Late fetal	L2-3	UBE3A
Late fetal	L2-3	PDCD6IP
Late fetal	L2-3	APC
Late fetal	L2-3	MAPRE2
Late fetal	L2-3	SMAD2
Late fetal	L2-3	ZNF345
Late fetal	L2-3	TTC37
Late fetal	L2-3	PNN
Late fetal	L2-3	KMT2A
Late fetal	L2-3	YWHAH
Late fetal	L2-3	RC3H1
Late fetal	L2-3	ZNF207
Late fetal	L2-3	CBR4
Late fetal	L2-3	YWHAE
Late fetal	L2-3	MIR181A1HG
Late fetal	L2-3	SLC4A10
Late fetal	L2-3	SCARB2
Late fetal	L2-3	IDH1
Late fetal	L2-3	ASAP2
Late fetal	L2-3	ROCK1
Late fetal	L2-3	RB1CC1
Late fetal	L2-3	MUM1
Late fetal	L2-3	NXN
Late fetal	L2-3	SESN1
Late fetal	L2-3	TRIM36
Late fetal	L2-3	ELOVL5
Late fetal	L2-3	RNPC3
Late fetal	L2-3	ATM
Late fetal	L2-3	PPIP5K2
Late fetal	L2-3	RAB2A
Late fetal	L2-3	LPPR4
Late fetal	L2-3	EIF4G2
Late fetal	L2-3	TCERG1
Late fetal	L2-3	YPEL3
Late fetal	L2-3	SLC36A4
Late fetal	L2-3	NCOR1
Late fetal	L2-3	CAND1
Late fetal	L2-3	PLCL1
Late fetal	L2-3	LRCH2
Late fetal	L2-3	RAP2A
Late fetal	L2-3	TTC21B
Late fetal	L2-3	TRIM33
Late fetal	L2-3	RALGAPA2
Late fetal	L2-3	CD2AP
Late fetal	L2-3	SMARCAD1
Late fetal	L2-3	FLJ27365
Late fetal	L2-3	ATF2
Late fetal	L2-3	NEMF
Late fetal	L2-3	ANKRD28
Late fetal	L2-3	JPX
Late fetal	L2-3	SMURF2
Late fetal	L2-3	UBR2
Late fetal	L2-3	DYNC1I2
Late fetal	L2-3	TSC1
Late fetal	L2-3	WDR48
Late fetal	L2-3	SLAIN1
Late fetal	L2-3	LIMCH1
Late fetal	L2-3	EPB41
Late fetal	L2-3	TTC19
Late fetal	L2-3	UBL3
Late fetal	L2-3	KIF2A
Late fetal	L2-3	AC073283.4
Late fetal	L2-3	NSL1
Late fetal	L2-3	ELP2
Late fetal	L2-3	RAPH1
Late fetal	L2-3	MPHOSPH8
Late fetal	L2-3	CLMP
Late fetal	L2-3	TMEM132A
Late fetal	L2-3	ASTN2
Late fetal	L2-3	ZNF326
Late fetal	L2-3	ARIH1
Late fetal	L2-3	NUMA1
Late fetal	L2-3	HERC3
Late fetal	L2-3	SLK
Late fetal	L2-3	FBN2
Late fetal	L2-3	MSI2
Late fetal	L2-3	CWC27
Late fetal	L2-3	GPRIN3
Late fetal	L2-3	PHF3
Late fetal	L2-3	HERC4
Late fetal	L2-3	ATF7IP
Late fetal	L2-3	ZC3H6
Late fetal	L2-3	RANBP9
Late fetal	L2-3	ASXL1
Late fetal	L2-3	WDR20
Late fetal	L2-3	SLC38A1
Late fetal	L2-3	LINC00657
Late fetal	L2-3	AMPH
Late fetal	L2-3	CTNNA3
Late fetal	L2-3	SOS2
Late fetal	L2-3	RCOR1
Late fetal	L2-3	CASD1
Late fetal	L2-3	ARID1B
Late fetal	L2-3	MYEF2
Late fetal	L2-3	MIA3
Late fetal	L2-3	TGFBR1
Late fetal	L2-3	RAB3GAP2
Late fetal	L2-3	DNAH10
Late fetal	L2-3	N4BP2L2
Late fetal	L2-3	TNPO1
Late fetal	L2-3	SNCA
Late fetal	L2-3	TET1
Late fetal	L2-3	IGF2BP2
Late fetal	L2-3	RBM26
Late fetal	L2-3	LRP6
Late fetal	L2-3	NAA15
Late fetal	L2-3	TMEM57
Late fetal	L2-3	NAA35
Late fetal	L2-3	USP48
Late fetal	L2-3	TNRC6A
Late fetal	L2-3	MLLT11
Late fetal	L2-3	BCL7A
Late fetal	L2-3	RP11-159G9.5
Late fetal	L2-3	KHDRBS1
Late fetal	L2-3	AUH
Late fetal	L2-3	PDE3B
Late fetal	L2-3	NDUFAF6
Late fetal	L2-3	RP11-944L7.4
Late fetal	L2-3	FAM172A
Late fetal	L2-3	ZNF804A
Late fetal	L2-3	SNAPC3
Late fetal	L2-3	TMEM41B
Late fetal	L2-3	IFT81
Late fetal	L2-3	AP1G1
Late fetal	L2-3	PNMA2
Late fetal	L2-3	PDE10A
Late fetal	L2-3	PID1
Late fetal	L2-3	CDON
Late fetal	L2-3	COPA
Late fetal	L2-3	VPS36
Late fetal	L2-3	WDFY2
Late fetal	L2-3	NCK2
Late fetal	L2-3	CNIH2
Late fetal	L2-3	FGD4
Late fetal	L2-3	CREB1
Late fetal	L2-3	CDH11
Late fetal	L2-3	LARS
Late fetal	L2-3	SERINC1
Late fetal	L2-3	INTS12
Late fetal	L2-3	LRCH1
Late fetal	L2-3	EIF4A1
Late fetal	L2-3	LMBR1
Late fetal	L2-3	CDKAL1
Late fetal	L2-3	EWSR1
Late fetal	L2-3	RASSF2
Late fetal	L2-3	ZNF254
[truncated: 32,314 more rows]

## Sheet: B
Lineage	TF_regulon
Lineage1	KIF20B
Lineage1	NDC80
Lineage1	WNT11
Lineage1	CENPE
Lineage1	LINC-PINT
Lineage1	MEIS2
Lineage1	TACC2
Lineage1	APOLD1
Lineage1	UBE2C
Lineage1	BUB1B
Lineage1	MKI67
Lineage1	BRIP1
Lineage1	PKIA
Lineage1	ATAD5
Lineage1	LMO2
Lineage1	RORB
Lineage1	CKAP2
Lineage1	CHD7
Lineage1	SYT9
Lineage1	FOXP1
Lineage1	FBXO5
Lineage1	AKAP7
Lineage1	CENPF
Lineage1	IRF2BPL
Lineage1	LPIN1
Lineage1	ECT2
Lineage1	CDK1
Lineage1	EZH2
Lineage1	HMGN3-AS1
Lineage1	DLC1
Lineage1	IGF2BP2
Lineage1	TFDP2
Lineage1	ANO4
Lineage1	RASSF8
Lineage1	CIT
Lineage1	CREB5
Lineage1	FXR1
Lineage1	ARHGAP11B
Lineage1	CDH13
Lineage1	DCX
Lineage1	ERCC6L
Lineage1	RNF145
Lineage1	JAM3
Lineage1	TRIO
Lineage1	HMGN3
Lineage1	APP
Lineage1	TTK
Lineage1	SDK1
Lineage1	DIAPH3
Lineage1	PJA2
Lineage1	DDR1
Lineage1	DCHS2
Lineage1	ATP13A3
Lineage1	CPA4
Lineage1	HSPA8
Lineage1	NRG1
Lineage1	FADS2
Lineage1	PCDH11Y
Lineage1	CTNNA3
Lineage1	SMC4
Lineage1	FANCI
Lineage1	SYN3
Lineage1	EIF2AK3
Lineage1	PPM1D
Lineage1	DNAJB1
Lineage1	ARHGAP11A
Lineage1	LBR
Lineage1	H3F3B
Lineage1	HEY1
Lineage1	HSPA1B
Lineage1	TNFAIP8
Lineage1	HSPA1A
Lineage1	IFI44L
Lineage1	IFIT2
Lineage1	DDX58
Lineage1	GADD45B
Lineage1	IFIT1
Lineage1	MX1
Lineage1	PSMB8
Lineage1	GDF15
Lineage1	ETV7
Lineage1	SAC3D1
Lineage1	FDFT1
Lineage1	CDKN1A
Lineage1	SAT1
Lineage1	BAZ2A
Lineage1	ATXN1
Lineage1	WEE1
Lineage1	CTNNA1
Lineage1	CDK6
Lineage1	PRKCE
Lineage1	LONRF3
Lineage1	CHST11
Lineage1	IRS2
Lineage1	GALNT13
Lineage1	SPRY2
Lineage1	HMGA1
Lineage1	UST
Lineage1	TLE4
Lineage1	ITGA6
Lineage1	REV3L
Lineage1	LMNA
Lineage1	H1FX
Lineage1	ALK
Lineage1	RBPMS2
Lineage1	TEAD1
Lineage1	CD9
Lineage1	EIF1
Lineage1	SMAD3
Lineage1	ATP10A
Lineage1	ZFP36L1
Lineage1	DPF3
Lineage1	GRK5
Lineage1	HS3ST4
Lineage1	CRIM1
Lineage1	CDYL
Lineage1	RAB1A
Lineage1	FEM1C
Lineage1	ARHGAP21
Lineage1	ITGA5
Lineage1	DTNA
Lineage1	NAV2
Lineage1	SAMD4A
Lineage1	TRIM9
Lineage1	AKAP12
Lineage1	LDLR
Lineage1	ROBO2
Lineage1	SLC4A10
Lineage1	IGFBP2
Lineage1	GADD45A
Lineage1	VAV3
Lineage1	MID1
Lineage1	JUN
Lineage1	SPRED2
Lineage1	GPR158
Lineage1	CADPS
Lineage1	ARID5B
Lineage1	FOSL1
Lineage1	PLP1
Lineage1	SSBP2
Lineage1	TFAP2C
Lineage1	CTBP2
Lineage1	FERMT2
Lineage1	DYRK1A
Lineage1	BACH2
Lineage1	ABR
Lineage1	VEGFA
Lineage1	SNED1
Lineage1	PLXNA2
Lineage1	CMYA5
Lineage1	RBMS3
Lineage1	HIVEP1
Lineage1	PHIP
Lineage1	PHF21B
Lineage1	ACTG1
Lineage1	AZIN1
Lineage1	KIAA0232
Lineage1	NTN1
Lineage1	FOSB
Lineage1	FGF14
Lineage1	E2F7
Lineage1	STAG2
Lineage1	MARCKSL1
Lineage1	ADAMTS10
Lineage1	ZFAND6
Lineage1	SATB2
Lineage1	ID4
Lineage1	EGR3
Lineage1	GNAS
Lineage1	KCNH7
Lineage1	DLGAP1
Lineage1	KCNQ3
Lineage1	AHCTF1
Lineage1	MAP1B
Lineage1	NREP
Lineage1	ZNF462
Lineage1	ADAMTSL3
Lineage1	NRARP
Lineage1	KLF4
Lineage1	NAT8L
Lineage1	KCTD8
Lineage1	GLG1
Lineage1	MN1
Lineage1	TRIB2
Lineage1	RCSD1
Lineage1	HMGN1
Lineage1	LHX2
Lineage1	PRDM16
Lineage1	FBXW7
Lineage1	FNDC3B
Lineage1	JAG1
Lineage1	PPP2R5B
Lineage1	SPTAN1
Lineage1	PTGES3
Lineage1	SETBP1
Lineage1	YY1
Lineage1	MRAS
Lineage1	JUND
Lineage1	OAZ1
Lineage1	RHOQ
Lineage1	OLFM1
Lineage1	NF1
Lineage1	IGF2BP3
Lineage1	MIAT
Lineage1	DUSP1
Lineage1	SMARCA2
Lineage1	TUBB2B
Lineage1	SBF2
Lineage1	BCL2
Lineage1	RFX3
Lineage1	VDR
Lineage1	ADAMTS9
Lineage1	KCNJ10
Lineage1	CACNA2D3
Lineage1	CDK14
Lineage1	APLP2
Lineage1	ZSWIM6
Lineage1	ATF3
Lineage1	TLK1
Lineage1	IQGAP2
Lineage1	ARRDC3
Lineage1	XKR6
Lineage1	FOS
Lineage1	CACNA1A
Lineage1	LMO3
Lineage1	PPM1G
Lineage1	CALM1
Lineage1	ACTB
Lineage1	THRB
Lineage1	MSRA
Lineage1	TNR
Lineage1	S100A13
Lineage1	EPB41L3
Lineage1	AP3B2
Lineage1	TUG1
Lineage1	AGO4
Lineage1	CDK17
Lineage1	PARP8
Lineage1	C11orf96
Lineage1	NAV1
Lineage1	KLF6
Lineage1	FAM84B
Lineage1	DES
Lineage1	ZEB1
Lineage1	SREBF2
Lineage1	ANKH
Lineage1	NR4A1
Lineage1	CUL4B
Lineage1	INSIG1
Lineage1	JUNB
Lineage1	ATXN7L1
Lineage1	SLC6A8
Lineage1	ZFHX3
Lineage1	BTG1
Lineage1	CXXC5
Lineage1	PRR5
Lineage1	USP9X
Lineage1	NFAT5
Lineage1	RFTN2
Lineage1	ZEB2
Lineage1	ITM2C
Lineage1	DGKZ
Lineage1	AGO2
Lineage1	ELOVL5
Lineage1	DDIT4
Lineage1	RHOB
Lineage1	MCL1
Lineage1	ACSL3
Lineage1	FGGY
Lineage1	KCNK1
Lineage1	SLC16A1
Lineage1	DENND5A
Lineage1	CPEB2
Lineage1	SLC25A5
Lineage1	WWTR1
Lineage1	HSPB1
Lineage1	IER5L
Lineage1	ATP2C1
Lineage1	CD81
Lineage1	CTDSPL
Lineage1	FAM181B
Lineage1	MFGE8
Lineage1	NETO2
Lineage1	POU3F2
Lineage1	MAML3
Lineage1	PROX1
Lineage1	NR4A3
Lineage1	GPR137C
Lineage1	DUSP16
Lineage1	HNRNPA2B1
Lineage1	NTRK1
Lineage1	SIK1
Lineage1	CSMD2
Lineage1	G0S2
Lineage1	KCNJ3
Lineage1	RPS6KA3
Lineage1	EFCAB2
Lineage1	ZBTB4
Lineage1	PAPD7
Lineage1	RHEB
Lineage1	TPM4
Lineage1	ZFAND5
Lineage1	RCOR1
Lineage1	SNCAIP
Lineage1	EGR1
Lineage1	KCND2
Lineage1	FLNC
Lineage1	F3
Lineage1	GRAMD1B
Lineage1	NR4A2
Lineage1	SMOC1
Lineage1	NUMA1
Lineage1	MED13L
Lineage1	ENHO
Lineage1	KMT2E
Lineage1	PDIA6
Lineage1	AOC3
Lineage1	ZFP36
Lineage1	STARD13
Lineage1	ARNT2
Lineage1	ABTB2
Lineage1	XPR1
Lineage1	PHYHIPL
Lineage1	FRYL
Lineage1	CCDC88A
Lineage1	PHACTR2
Lineage1	EFR3B
Lineage1	OLFM2
Lineage1	FABP5
Lineage1	PRKCB
Lineage1	TSC22D1
Lineage1	LMO4
Lineage1	AHNAK
Lineage1	LRRC37B
Lineage1	JARID2
Lineage1	C14orf37
Lineage1	LTBP1
Lineage1	CACHD1
Lineage1	SOX2
Lineage1	DIO2
Lineage1	PLEKHO1
Lineage1	ALDOA
Lineage1	TPT1
Lineage1	COLQ
Lineage1	NALCN
Lineage1	CNN3
Lineage1	EML4
Lineage1	C2orf82
Lineage1	MYEF2
Lineage1	ETNPPL
Lineage1	TMEM132C
Lineage1	ZMAT4
Lineage1	ABCC4
Lineage1	SPAG9
Lineage1	NRP2
Lineage1	TOP1
Lineage1	HBEGF
Lineage1	CIRBP
Lineage1	VPS37B
Lineage1	TNFSF11
Lineage1	TNRC6A
Lineage1	NRP1
Lineage1	CHRDL1
Lineage1	NFATC4
Lineage1	OSM
Lineage1	CLIC4
Lineage1	GJA1
Lineage1	RALGAPA1
Lineage1	CNKSR3
Lineage1	ADAM17
Lineage1	ARHGAP26
Lineage1	SQSTM1
Lineage1	SDC4
Lineage1	NEGR1
Lineage1	PRDX1
Lineage1	ENTPD1
Lineage1	PNRC1
Lineage1	AEBP2
Lineage1	FSCN1
Lineage1	NEDD9
Lineage1	FOXO1
Lineage1	INTS6
Lineage1	SQLE
Lineage1	CPEB3
Lineage1	WDFY3
Lineage1	RASD1
Lineage1	PLSCR4
Lineage1	VCL
Lineage1	OAF
Lineage1	ITGA7
Lineage1	PLXDC2
Lineage1	FOXG1
Lineage1	ANKRD28
Lineage1	PLD5
Lineage1	ANXA4
Lineage1	SCD5
Lineage1	UBE2E1
Lineage1	PFKFB3
Lineage1	MXI1
Lineage1	OSBP2
Lineage1	PER3
Lineage1	EPB41L1
Lineage1	APCDD1
Lineage1	PRELID2
Lineage1	GAB2
Lineage1	PLAU
Lineage1	ADORA2B
Lineage1	FRMD5
Lineage1	ID2
Lineage1	ATF7IP
Lineage1	ROR1
Lineage1	COL11A1
Lineage1	GPI
Lineage1	OSBPL3
Lineage1	UNC5C
Lineage1	HNRNPU
Lineage1	MKL1
Lineage1	ID1
Lineage1	GALNT6
Lineage1	CLIP1
Lineage1	C1QTNF4
Lineage1	ARNTL
Lineage1	HS3ST3A1
Lineage1	GAPDH
Lineage1	PLCE1
Lineage1	HSP90AB1
Lineage1	CKB
Lineage1	CSRNP1
Lineage1	PDE3A
Lineage1	PMP22
Lineage1	BCL6
Lineage1	VCAN
Lineage1	SEPT7
Lineage1	UBE2B
Lineage1	GLUD1
Lineage1	ANKRD44
Lineage1	FHAD1
Lineage1	NUDT4
Lineage1	DCLK1
Lineage1	ROBO1
Lineage1	EML6
Lineage1	PTPRK
Lineage1	LRP4
Lineage1	ACTN1
Lineage1	HSPB8
Lineage1	PDGFC
Lineage1	PRKRIP1
Lineage1	TNFRSF12A
Lineage1	MEF2C-AS1
Lineage1	ZNF839
Lineage1	CPNE5
Lineage1	CXXC4
Lineage1	PLCL1
Lineage1	ACTN4
Lineage1	RFX4
Lineage1	LDLRAD3
Lineage1	RGMA
Lineage1	HSPH1
Lineage1	MSRB3
Lineage1	SEMA5B
Lineage1	RAPGEF2
Lineage1	TTTY14
Lineage1	FSTL5
Lineage1	HGF
Lineage1	HECTD4
Lineage1	WFDC1
Lineage1	GEM
Lineage1	NEK6
Lineage1	PTMS
Lineage1	LINC00982
Lineage1	MPPED2
Lineage1	CTIF
Lineage1	SEMA4B
Lineage1	SERF2
Lineage1	LAMA1
Lineage1	SYT17
Lineage1	TOB1
Lineage1	MYH9
Lineage1	CYCS
Lineage1	SLC24A4
Lineage1	TJP2
Lineage1	USPL1
Lineage1	PLXNB1
Lineage1	PDZD8
Lineage1	SOD1
Lineage1	SLC25A29
Lineage1	RNF182
Lineage1	TENM4
Lineage1	SEC14L1
Lineage1	CYFIP2
Lineage1	GNA12
Lineage1	DHX30
Lineage1	DST
Lineage1	VSIG10
Lineage1	ADAMTS19
Lineage1	PELI1
Lineage1	BMPR1A
Lineage1	HMGA2
Lineage1	NADK2
Lineage1	MARCKS
Lineage1	KAZN
Lineage1	C4orf48
Lineage1	SOX9
Lineage1	SLC3A2
Lineage1	HNRNPDL
Lineage1	LIPG
Lineage1	PPFIA1
Lineage1	UBB
Lineage1	FEZ1
Lineage1	ANO6
Lineage1	KPNA2
Lineage1	PTPRE
Lineage1	TRPM3
Lineage1	CACNA2D1
Lineage1	YWHAQ
Lineage1	DNAJB6
Lineage1	UBC
Lineage1	STT3B
Lineage1	CEBPD
Lineage1	SLC39A11
Lineage1	PDS5B
Lineage1	MAP2
Lineage1	RGS2
Lineage1	RGS6
Lineage1	CPE
Lineage1	ITGB1
Lineage1	SLC4A7
Lineage1	ITPRIP
Lineage1	GUCY1A2
Lineage1	PALM
Lineage1	SH2B1
Lineage1	EIF4A1
Lineage1	PRKD1
Lineage1	BNIP3L
Lineage1	INPP4B
Lineage1	HES1
Lineage1	RBBP6
Lineage1	SMARCA1
Lineage1	DIP2C
Lineage1	FHOD3
Lineage1	GSN
Lineage1	BCLAF1
Lineage1	OSBPL6
Lineage1	FAM171A1
Lineage1	2026-03-03
Lineage1	DAAM2
Lineage1	CRTC3
Lineage1	RHPN1
Lineage1	TMEM131
Lineage1	FZD8
Lineage1	SC5D
Lineage1	MEST
Lineage1	KIRREL3
Lineage1	ASTN1
Lineage1	TNFRSF19
Lineage1	PSIP1
Lineage1	BAG3
Lineage1	ATG7
Lineage1	DLX5
Lineage1	ITGAV
Lineage1	RGS16
Lineage1	B3GAT2
Lineage1	CDS1
Lineage1	KCNT2
Lineage1	NFKBID
Lineage1	ARID4B
Lineage1	IGFBP7
Lineage1	CAMK2G
Lineage1	C15orf41
Lineage1	HES4
Lineage1	SPECC1
Lineage1	FAM171B
Lineage1	MAP3K2
Lineage1	APPL2
Lineage1	MICU3
Lineage1	HSP90AA1
Lineage1	SEPT11
Lineage1	ANTXR1
Lineage1	TANC1
Lineage1	S100A16
Lineage1	BCAN
Lineage1	SERPINB5
Lineage1	KDM7A
Lineage1	P4HA1
Lineage1	PPP6R2
Lineage1	GFPT2
Lineage1	FAF1
Lineage1	CLMN
Lineage1	PSMA1
Lineage1	RNF19A
Lineage1	KLHL30
Lineage1	NARS2
Lineage1	SEPT9
Lineage1	HHIPL1
Lineage1	PODN
Lineage1	MAST2
Lineage1	MXD1
Lineage1	FLRT2
Lineage1	EFHD2
Lineage1	TAZ
Lineage1	MT2A
Lineage1	PPP1R10
Lineage1	CPM
Lineage1	MOB1B
Lineage1	ADCY1
Lineage1	ARHGEF39
Lineage1	MEGF9
Lineage1	ADAMTS12
Lineage1	GPR180
Lineage1	SERGEF
Lineage1	PAXBP1
Lineage1	SH3PXD2B
Lineage1	PDE4DIP
Lineage1	ADAMTS1
Lineage1	EZR
Lineage1	MUM1
Lineage1	CAMSAP3
Lineage1	SYAP1
Lineage1	LPP
Lineage1	PTGDS
Lineage1	HRH1
Lineage1	GRIN2C
Lineage1	HES5
Lineage1	FYN
Lineage1	ELL2
Lineage1	ADAM9
Lineage1	CACYBP
Lineage1	BRINP2
Lineage1	PNISR
Lineage1	CNTN1
Lineage1	KIAA1755
Lineage1	PDK3
Lineage1	ARGLU1
Lineage1	METRN
Lineage1	BTAF1
Lineage1	GPC6
Lineage1	FAM134B
Lineage1	TPCN1
Lineage1	BCAR3
Lineage1	MYO1E
Lineage1	MRC2
Lineage1	PDLIM3
Lineage1	STAT3
Lineage1	RGS9
Lineage1	SYNPO2
Lineage1	RTN4
Lineage1	ST6GALNAC3
Lineage1	HSPA9
Lineage1	SORBS2
Lineage1	FLVCR1
Lineage1	RGCC
Lineage1	DNAJA1
Lineage1	CALM2
Lineage1	PPP4R4
Lineage1	ZFAND3
Lineage1	AATK
Lineage1	CCND3
Lineage1	ACTN2
Lineage1	KCNMA1
Lineage1	YWHAH
Lineage1	MTURN
Lineage1	EPAS1
Lineage1	CYR61
Lineage1	TUBB
Lineage1	ARID1B
Lineage1	PRRX1
Lineage1	LMNB1
Lineage1	IGDCC3
Lineage1	FAM107B
Lineage1	ID3
Lineage1	SUZ12
Lineage1	CBX7
Lineage1	BAIAP2
Lineage1	YBX3
Lineage1	MED12L
Lineage1	EPB41L2
Lineage1	TUBB2A
Lineage1	ZNF804A
Lineage1	LIMCH1
Lineage1	SOX8
Lineage1	FBXL17
Lineage1	GRID2
Lineage1	CBX3
Lineage1	DOCK1
Lineage1	GRB10
Lineage1	CBLB
Lineage1	PHACTR3
Lineage1	STK33
Lineage1	NNAT
Lineage1	TMEM132D
Lineage1	SDK2
Lineage1	SOCS3
Lineage1	CD63
Lineage1	MIXL1
Lineage1	NCOA2
Lineage1	PARK2
Lineage1	ATP11B
Lineage1	BRINP1
Lineage1	SFMBT2
Lineage1	CASR
Lineage1	SFR1
Lineage1	FBN2
Lineage1	ANXA2
Lineage1	ADAMTS17
Lineage1	QKI
Lineage1	ZNRF1
Lineage1	TIMP2
Lineage1	RPS6KA2
Lineage1	DNAJA4
Lineage1	HNRNPR
Lineage1	TPBG
Lineage1	PCSK5
Lineage1	ARHGAP5
Lineage1	EIF4G2
Lineage1	H1F0
Lineage1	NEAT1
Lineage1	MSX2
Lineage1	CLSTN3
Lineage1	LSMEM2
Lineage1	ATP2B2
Lineage1	HEY2
Lineage1	PTN
Lineage1	TCF7L2
Lineage1	HMGCS1
Lineage1	YWHAZ
Lineage1	ATP1A1
Lineage1	PSD2
Lineage1	NTRK3
Lineage1	ELMO1
Lineage1	ACO2
Lineage1	GABRA2
Lineage1	FNBP1
Lineage1	NR3C2
Lineage1	SNAI1
Lineage1	RALYL
Lineage1	FGFR2
Lineage1	PLEKHA6
Lineage1	SKP1
Lineage1	F2R
Lineage1	SCD
Lineage1	SH3BP1
Lineage1	PPFIBP1
Lineage1	ETV1
Lineage1	EMX2OS
Lineage1	ZNRF3
Lineage1	ANKS1B
Lineage1	ANKRD12
Lineage1	HSPD1
Lineage1	HMGB3
Lineage1	CTDSP1
Lineage1	BPTF
Lineage1	MAML2
Lineage1	BRAF
Lineage1	ITM2B
Lineage1	NDRG2
Lineage1	FGF1
Lineage1	CREB1
Lineage1	MAN1C1
Lineage1	SLC2A3
Lineage1	RAE1
Lineage1	FGD6
Lineage1	APOE
Lineage1	EEF1A1
Lineage1	HTT-AS
Lineage1	STMN1
Lineage1	MCC
Lineage1	FAT1
Lineage1	MT1E
Lineage1	MORF4L1
Lineage1	AMD1
Lineage1	FFAR2
Lineage1	ZNF428
Lineage1	SCG2
Lineage1	KIF21B
Lineage1	MPZ
Lineage1	CAMTA1
Lineage1	HIST1H1A
Lineage1	EPHB1
Lineage1	STMN4
Lineage1	SRGAP3
Lineage1	YWHAE
Lineage1	SMC5
Lineage1	RPS6KA5
Lineage1	GJC1
Lineage1	RABGAP1L
Lineage1	TSPAN7
Lineage1	CDC14A
Lineage1	EPC1
Lineage1	UBE2D3
Lineage1	LRP12
Lineage1	PRKAR2B
Lineage1	CBL
Lineage1	NR2C2
Lineage1	ZNF331
Lineage1	ADM
Lineage1	CELF2
Lineage1	TM6SF1
Lineage1	PIP5K1B
Lineage1	ZNF711
Lineage1	FBLN7
Lineage1	TPST1
Lineage1	LARP4
Lineage1	DSEL
Lineage1	WDFY2
Lineage1	ING5
Lineage1	PRKAG2
Lineage1	YBX1
Lineage1	KIAA1211L
Lineage1	MYC
Lineage1	LIFR
Lineage1	LINC00643
Lineage1	EDN1
Lineage1	HNRNPA1L2
Lineage1	RCAN2
Lineage1	CROT
Lineage1	MAP3K12
Lineage1	PGAP1
Lineage1	DISC1
Lineage1	FGFR3
Lineage1	PDE4B
Lineage1	COL4A1
Lineage1	COL4A2
Lineage1	RAB8B
Lineage1	ZNF595
Lineage1	EDARADD
Lineage1	MIS18BP1
Lineage1	RAPH1
Lineage1	PLK2
Lineage1	KITLG
Lineage1	C6orf48
Lineage1	HDAC9
Lineage1	RTN4RL1
Lineage1	UBASH3B
Lineage1	ASAP1
Lineage1	CORO2B
Lineage1	POU3F3
Lineage1	PHF21A
Lineage1	PLEC
Lineage1	CHRNA7
Lineage1	SALL3
Lineage1	POU6F1
Lineage1	USP24
Lineage1	CLCF1
Lineage1	NFIL3
Lineage1	ASCL1
Lineage1	GRHL2
Lineage1	APBB2
Lineage1	ZBTB12
Lineage1	AKAP9
Lineage1	PLXNA4
Lineage1	DDX3X
Lineage1	NUP133
Lineage1	FAM53C
Lineage1	SNAP25-AS1
Lineage1	HMGN2
Lineage1	KCNIP1
Lineage1	PLCL2
Lineage1	SV2B
Lineage1	NTRK2
Lineage1	APLNR
Lineage1	SOX3
Lineage1	PPP1CB
Lineage1	NPAS3
Lineage1	DDX5
Lineage1	NFIA
Lineage1	ZNF248
Lineage1	ARIH1
Lineage1	MAGT1
Lineage1	STK40
Lineage1	EFR3A
Lineage1	TFRC
Lineage1	CEP135
Lineage1	POU6F2
Lineage1	HIST1H1C
Lineage1	SORCS3
Lineage1	SGIP1
Lineage1	ZBTB16
Lineage1	GALNT16
Lineage1	GAD1
Lineage1	TNPO1
Lineage1	RSPO1
Lineage1	SMCHD1
Lineage1	ZNF764
Lineage1	ARC
Lineage1	COL5A1
Lineage1	MBP
Lineage1	GRIA3
Lineage1	AKAP13
Lineage1	NEO1
Lineage1	ARHGAP17
Lineage1	PROX1-AS1
Lineage1	B3GALNT2
Lineage1	RAP2B
Lineage1	KIAA2022
Lineage1	GRIN2A
Lineage1	WWC1
Lineage1	ZNF821
Lineage1	SYNE2
Lineage1	CRB1
Lineage1	RRAGD
Lineage1	SLC4A2
Lineage1	SEZ6L
Lineage1	ATAD2
Lineage1	ZMIZ1-AS1
Lineage1	MFSD6
Lineage1	WASL
Lineage1	MAGI3
Lineage1	PITPNA
Lineage1	RALBP1
Lineage1	MAPRE2
Lineage1	TMEM155
Lineage1	PITHD1
Lineage1	PAK3
Lineage1	NRGN
Lineage1	DHX8
Lineage1	TMEM74B
Lineage1	LRRC1
Lineage1	TRAF6
Lineage1	CBX1
Lineage1	SEC62
Lineage1	PTPRJ
Lineage1	ZNF618
Lineage1	POU2F3
Lineage1	PSMD1
Lineage1	C5orf22
Lineage1	CHCHD3
Lineage1	SYNE1
Lineage1	DPP8
Lineage1	STT3A
Lineage1	BICD2
Lineage1	SNRNP70
Lineage1	CLCN5
Lineage1	CDIP1
Lineage1	SORCS2
Lineage1	PIFO
Lineage1	EBF1
Lineage1	PLEKHF1
Lineage1	ATAD2B
Lineage1	CLCN7
Lineage1	BEX1
Lineage1	OCIAD1
Lineage1	DIP2B
Lineage1	RALGAPA2
Lineage1	HNRNPLL
Lineage1	PROM1
Lineage1	MCTP1
Lineage1	KIF5B
Lineage1	MLLT4
Lineage1	CHRAC1
Lineage1	RTN4R
Lineage1	KPNA6
Lineage1	CCDC136
Lineage1	STIM2
Lineage1	NOG
Lineage1	KDM2B
Lineage1	MYH10
Lineage1	ZNF148
Lineage1	RAP1GAP
Lineage1	ABLIM2
Lineage1	NOS1AP
Lineage1	PARP16
Lineage1	ACADSB
Lineage1	ARID4A
Lineage1	SUDS3
Lineage1	ATP1A3
Lineage1	BTG2
Lineage1	KIAA0319L
Lineage1	GTF3C1
Lineage1	ZNF444
Lineage1	HS6ST3
Lineage1	TTC4
Lineage1	PLA2G6
Lineage1	NDFIP2
Lineage1	RNF139
Lineage1	PTPRA
Lineage1	SYT13
Lineage1	USF1
Lineage1	MPLKIP
Lineage1	TAOK1
Lineage1	MAPK8IP3
Lineage1	TAF6
Lineage1	MOSPD2
Lineage1	PPIL4
Lineage1	DOCK7
Lineage1	ANKRD40
Lineage1	PMEPA1
Lineage1	PCGF5
Lineage1	FAM20B
Lineage1	ARHGEF3
Lineage1	ZNF250
Lineage1	GK
Lineage1	MAP1LC3A
Lineage1	RAB9A
Lineage1	PTP4A1
Lineage1	ZFAND4
Lineage1	WBP2
Lineage1	CTSF
Lineage1	EIF5A
Lineage1	PTPRO
Lineage1	AXL
Lineage1	PLXNC1
Lineage1	SLC12A2
Lineage1	CXCR4
Lineage1	RNF19B
Lineage1	FOXO3
Lineage1	MAOB
Lineage1	VSTM2A
Lineage1	TESC
Lineage1	KLHL11
Lineage1	CDKN2D
Lineage1	KIF9-AS1
Lineage1	EPHB4
Lineage1	CRKL
Lineage1	CDC42BPA
Lineage1	KTN1
Lineage1	SLC13A5
Lineage1	EXOC6
Lineage1	EPB41L4A
Lineage1	ATXN2L
Lineage1	PPP4R1
Lineage1	TRIM46
Lineage1	SPG7
Lineage1	HIST1H4J
Lineage1	HSP90B1
Lineage1	GPSM2
Lineage1	SLC16A9
Lineage1	PPP4R2
Lineage1	CHD2
Lineage1	ADAM23
Lineage1	BTG3
Lineage1	IKZF1
Lineage1	ANP32E
Lineage1	LINC00461
Lineage1	LGR6
Lineage1	KDM6A
Lineage1	IRF2
Lineage1	EVA1C
Lineage1	SLC44A5
Lineage1	PXDN
Lineage1	HSD17B12
Lineage1	MSMO1
Lineage1	ARHGAP31
Lineage1	HSPE1-MOB4
Lineage1	SERP1
Lineage1	UBE4B
Lineage1	STAC
Lineage1	SPATA6
Lineage1	RASA3
Lineage1	BNC2
Lineage1	SLC5A7
Lineage1	E2F2
Lineage1	CENPI
Lineage1	FN1
Lineage1	CRLF1
Lineage1	EIF1B
Lineage1	OTUD4
Lineage1	NKAIN2
Lineage1	GNG4
Lineage1	SERPINH1
Lineage1	CNTNAP2
Lineage1	FGFR1
Lineage1	MT1G
Lineage1	ZNF202
Lineage1	USP3
Lineage1	MYH14
Lineage1	WSB1
Lineage1	HSPA5
Lineage1	BRWD1
Lineage1	TNIP1
Lineage1	SFRP1
Lineage1	KLHL32
Lineage1	FNBP1L
Lineage1	ASPHD2
Lineage1	TUBB4B
Lineage1	XPO1
Lineage1	NOP58
Lineage1	TSC22D2
Lineage1	SALL1
Lineage1	GSE1
Lineage1	OLIG2
Lineage1	ARL4C
Lineage1	TCF12
Lineage1	NFIB
Lineage1	ATP1B1
Lineage1	SPTBN1
Lineage1	CCNG2
Lineage1	DEK
Lineage1	LRRN1
Lineage1	CABLES1
Lineage1	LEF1
Lineage1	SRGAP2
Lineage1	FGF12
Lineage1	TMSB10
Lineage1	CRMP1
Lineage1	FOXN3
Lineage1	PDZRN3
Lineage1	LINC01158
Lineage1	CDH20
Lineage1	HIST1H1E
Lineage1	HMGB2
Lineage1	MLLT3
Lineage1	WHSC1
Lineage1	CCND2
Lineage1	MTUS1
Lineage1	PITPNC1
Lineage1	CLMP
Lineage1	SEMA6D
Lineage1	ASPM
Lineage1	G2E3
Lineage1	LGI1
Lineage1	POLR3D
Lineage1	SOX11
Lineage1	PABPC1
Lineage1	MELK
Lineage1	YWHAG
Lineage1	BMPR1B
Lineage1	CXCL3
Lineage1	EPHA5
Lineage1	GPBP1
Lineage1	PPP1R42
Lineage1	MED10
Lineage1	EPHB2
Lineage1	GAS1
Lineage1	GPCPD1
Lineage1	REEP3
Lineage1	FAM69C
Lineage1	DNAH10
Lineage1	TNK2
Lineage1	COL5A2
Lineage1	IGFBP5
Lineage1	HIVEP2
Lineage1	SCLT1
Lineage1	RANBP2
Lineage1	SIK2
Lineage1	ATP1B3
Lineage1	PDE7A
Lineage1	HDAC4
Lineage1	ESYT2
Lineage1	ABCA1
Lineage1	FBXL7
Lineage1	HIST1H2AC
Lineage1	SH3GL2
Lineage1	KIF14
Lineage1	CALD1
Lineage1	ATP2B4
Lineage1	CAV1
Lineage1	CALN1
Lineage1	DBI
Lineage1	HMGCR
Lineage1	B2M
Lineage1	FABP7
Lineage1	PTPRZ1
Lineage1	MMD2
Lineage1	BASP1
Lineage1	KIAA1211
Lineage1	MVD
Lineage1	KIF18B
Lineage1	KIF1B
Lineage1	GAS2L3
Lineage1	NUP93
Lineage1	PBXIP1
Lineage1	FTL
Lineage1	PPP1R9A
Lineage1	PDE5A
Lineage1	KIAA1217
Lineage1	FTH1
Lineage1	SLC26A3
Lineage1	TMEM241
Lineage1	DENND1A
Lineage1	MSI2
Lineage1	TMEM132B
Lineage1	DBF4
Lineage1	NCAN
Lineage1	SERBP1
Lineage1	IKZF4
Lineage1	IMPA1
Lineage1	EGR2
Lineage1	EYA4
Lineage1	DCAF6
Lineage1	MIR29A
Lineage1	EMP1
Lineage1	CDH11
Lineage1	KDM6B
Lineage1	SHC3
Lineage1	ISG20
Lineage1	FAM160A1
Lineage1	RSBN1
Lineage1	WAC
Lineage1	COBL
Lineage1	GOLGB1
Lineage1	MTDH
Lineage1	SUGP2
Lineage1	TMOD2
Lineage1	KCNN2
Lineage1	TENM2
Lineage1	CTTNBP2NL
Lineage1	HCK
Lineage1	CCDC43
Lineage1	SHROOM1
Lineage1	POLD3
Lineage1	CDH2
Lineage1	LRRC37A2
Lineage1	ADAMTS5
Lineage1	DNAH12
Lineage1	DCAF8
Lineage1	DOCK9
Lineage1	CA9
Lineage1	ADAMTS9-AS2
Lineage1	SAYSD1
Lineage1	SMS
Lineage1	PCCA
Lineage1	CAMK2D
Lineage1	SLC22A23
Lineage1	FBXO11
Lineage1	SIPA1L3
Lineage1	EIF4H
Lineage1	MYBL2
Lineage1	LRRC26
Lineage1	PDE8A
Lineage1	CNOT1
Lineage1	RASSF2
Lineage1	RAB31
Lineage1	PDGFA
Lineage1	SPATS2L
Lineage1	EPN2
Lineage1	PTCHD4
Lineage1	RAI14
Lineage1	C16orf74
Lineage1	CACNA1B
Lineage1	RCAN1
Lineage1	DOCK5
Lineage1	CAB39
Lineage1	PKP4
Lineage1	TIAM2
Lineage1	FGF7
Lineage1	FLG2
Lineage1	HRNR
Lineage1	PPP1R3A
Lineage1	PPP1R15A
Lineage1	HIVEP3
Lineage1	SIPA1L1
Lineage1	HTRA4
Lineage1	PPARG
Lineage1	PEX1
Lineage1	TRPC6
Lineage1	PDCD6
Lineage1	MYL12A
Lineage1	DTX4
Lineage1	GAL3ST3
Lineage1	PPM1B
Lineage1	EML2
Lineage1	KIAA1324L
Lineage1	ATP8B2
Lineage1	ABCA13
Lineage1	SYNJ2
Lineage1	LRPAP1
Lineage1	GHRL
Lineage1	CAST
Lineage1	LINC00152
Lineage1	FAM114A1
Lineage1	WRAP73
Lineage1	PDLIM4
Lineage1	H2AFZ
Lineage1	CGGBP1
Lineage1	LITAF
Lineage1	ADH5
Lineage1	SLC25A3
Lineage1	HIGD1A
Lineage1	TMCO3
Lineage1	NUCB2
Lineage1	SERPING1
Lineage1	FARP1
Lineage1	TNFRSF1A
Lineage1	AHR
Lineage1	CHMP2B
Lineage1	KLHL13
Lineage1	ACAA2
Lineage1	CBR1
Lineage1	VPS4B
Lineage1	ALDH9A1
Lineage1	SLBP
Lineage1	MRPS10
Lineage1	SMARCA5
Lineage1	RYBP
Lineage1	RB1CC1
Lineage1	TMCC3
Lineage1	BCL2L14
Lineage1	GPATCH2L
Lineage1	GPATCH8
Lineage1	COQ10B
Lineage1	JMJD1C
Lineage1	STX16-NPEPL1
Lineage1	KIRREL
Lineage1	DNMBP
Lineage1	REPS1
Lineage1	LRRC16A
Lineage1	ARSJ
Lineage1	PTTG1
Lineage1	PAPOLA
Lineage1	STAMBP
Lineage1	ZNF225
Lineage1	MITD1
Lineage1	NFKB2
Lineage1	SSH2
Lineage1	PHB
Lineage1	ARHGEF16
Lineage1	FAM188A
Lineage1	TP53RK
Lineage1	PPP1R3B
Lineage1	PAF1
Lineage1	FAM181A
Lineage1	TARS
Lineage1	PLEKHA8
Lineage1	MAGOH
Lineage1	FASTK
Lineage1	MCAM
Lineage1	TM7SF3
Lineage1	GNG12
Lineage1	SDF4
Lineage1	MYO1C
Lineage1	ZNF232
Lineage1	CHMP5
Lineage1	MAP2K1
Lineage1	VMP1
Lineage1	C14orf39
Lineage1	DUSP6
Lineage1	NUP160
Lineage1	TCF20
Lineage1	THY1
Lineage1	TRERF1
Lineage1	LYST
Lineage1	PNO1
Lineage1	DUSP14
Lineage1	SEC24D
Lineage1	MAP1LC3B2
Lineage1	TOMM20
Lineage1	PIBF1
Lineage1	HSF2
Lineage1	MAX
Lineage1	EIF2A
Lineage1	ARID5A
Lineage1	BCHE
Lineage1	EXOC4
Lineage1	ST6GALNAC6
Lineage1	GABRA3
Lineage1	HENMT1
Lineage1	MOK
Lineage1	ZDHHC9
Lineage1	TRIM21
Lineage1	ZMYM3
Lineage1	TBL1XR1
Lineage1	AASS
Lineage1	SPATA33
Lineage1	BACH1
Lineage1	IWS1
Lineage1	PRDX4
Lineage1	AP5B1
Lineage1	MIR4500HG
Lineage1	SYVN1
Lineage1	ZNF677
Lineage1	ZCCHC18
Lineage1	PAK7
Lineage1	MROH8
Lineage1	GALE
Lineage1	GNL3
Lineage1	ADCK3
Lineage1	CDC73
Lineage1	MSH6
Lineage1	BCAS4
Lineage1	RFFL
Lineage1	STK38L
Lineage1	PPM1K
Lineage1	OLIG1
Lineage1	ALDH1L2
Lineage1	PGM5
Lineage1	NCOA5
Lineage1	TUB
Lineage1	SDC3
Lineage1	PLEKHM2
Lineage1	DENND5B-AS1
Lineage1	ORAI3
Lineage1	ARHGEF19
Lineage1	SGPL1
Lineage1	CDKN1B
Lineage1	FAM110C
Lineage1	ERICH1
Lineage1	ADAMTS20
Lineage1	PAQR6
Lineage1	FAM129A
Lineage1	FANCF
Lineage1	VAMP3
Lineage1	CBWD2
Lineage1	SLC43A3
Lineage1	MRPS31
Lineage1	NAA50
Lineage1	VPS37C
Lineage1	ABCB7
Lineage1	HAUS8
Lineage1	FAM156A
Lineage1	BLM
Lineage1	RIPK2
Lineage1	C6orf58
Lineage2	KIAA2022
Lineage2	MTSS1
Lineage2	MMP16
Lineage2	PPM1E
Lineage2	GPR137B
Lineage2	FZD3
Lineage2	DIP2C
Lineage2	CHD2
Lineage2	KCNK2
Lineage2	RBFOX1
Lineage2	BTG3
Lineage2	RALGPS2
Lineage2	MAML3
Lineage2	SNTG1
Lineage2	RORA
Lineage2	SULF2
Lineage2	GAS1
Lineage2	SYNE2
Lineage2	SOX4
Lineage2	RGS7
Lineage2	ARRDC3
Lineage2	HMGA2
Lineage2	SEZ6L
Lineage2	IQGAP2
Lineage2	PTPRD
Lineage2	EPHB1
Lineage2	ZEB1
Lineage2	CSMD2
Lineage2	NEDD4
Lineage2	ASXL3
Lineage2	POU3F3
Lineage2	TSPAN5
Lineage2	LCORL
Lineage2	CLIP4
Lineage2	KDELC1
Lineage2	MYO6
Lineage2	GALNT13
Lineage2	MAN2A2
Lineage2	ASCL1
Lineage2	TMEM201
Lineage2	RAB3IP
Lineage2	CNOT8
Lineage2	NOVA1
Lineage2	LINC01158
Lineage2	NFIB
Lineage2	CHST11
Lineage2	KCND2
Lineage2	LHFPL3
Lineage2	FAM110B
Lineage2	PPWD1
Lineage2	EZH2
Lineage2	CPEB1
Lineage2	C2CD2
Lineage2	ATF7IP
Lineage2	SPTBN1
Lineage2	EPN2
Lineage2	AMMECR1
Lineage2	IGF1R
Lineage2	GPR137C
Lineage2	GLCCI1
Lineage2	TMEM51
Lineage2	ITGB8
Lineage2	ARL15
Lineage2	KIF4A
Lineage2	PUM2
Lineage2	LMO4
Lineage2	TCF12
Lineage2	BMP2
Lineage2	PIK3R1
Lineage2	PTPRS
Lineage2	NF1
Lineage2	ADCK3
Lineage2	GTF2I
Lineage2	LIMA1
Lineage2	BRAP
Lineage2	VIPR2
Lineage2	PTPN2
Lineage2	ARL1
Lineage2	EVA1C
Lineage2	PAK3
Lineage2	CDK6
Lineage2	CSMD1
Lineage2	BCOR
Lineage2	FXR2
Lineage2	NFIA
Lineage2	HIVEP2
Lineage2	RGS6
Lineage2	SPSB4
Lineage2	XYLT1
Lineage2	AZIN1
Lineage2	SMC5
Lineage2	HES6
Lineage2	NCOR2
Lineage2	KLF12
Lineage2	CDH13
Lineage2	NAV2
Lineage2	LTBP3
Lineage2	CDK14
Lineage2	NNAT
Lineage2	GFPT2
Lineage2	ARHGEF7
Lineage2	PID1
Lineage2	ST8SIA1
Lineage2	STAG3
Lineage2	FOXN3
Lineage2	RERE
Lineage2	DDX3Y
Lineage2	BLCAP
Lineage2	ZFHX3
Lineage2	RCAN2
Lineage2	MAGI1
Lineage2	DPP6
Lineage2	C15orf41
Lineage2	TTC28
Lineage2	NFIX
Lineage2	PDE5A
Lineage2	INA
Lineage2	LYPLA1
Lineage2	SBF2
Lineage2	RSBN1
Lineage2	CHD7
Lineage2	ZFP28
Lineage2	AGPAT5
Lineage2	LRRN1
Lineage2	EMD
Lineage2	TLK1
Lineage2	UCK1
Lineage2	SOD1
Lineage2	ADCY3
Lineage2	PARK2
Lineage2	REEP1
Lineage2	MAPK1IP1L
Lineage2	COL4A2
Lineage2	KIAA0226L
Lineage2	TNR
Lineage2	MNS1
Lineage2	MARVELD2
Lineage2	TUBB4B
Lineage2	DCC
Lineage2	ANKRD10
Lineage2	LMO7
Lineage2	GPKOW
Lineage2	EBF4
Lineage2	SLC24A3
Lineage2	HSP90B1
Lineage2	APEX1
Lineage2	FMNL3
Lineage2	NXPH1
Lineage2	BCL7A
Lineage2	VASH1
Lineage2	ZBTB20
Lineage2	FAM98A
Lineage2	PTPRK
Lineage2	KLHL13
Lineage2	DRC1
Lineage2	CCNYL1
Lineage2	MEST
Lineage2	PPFIA2
Lineage2	SDK1
Lineage2	RALGAPA2
Lineage2	LAP3
Lineage2	HN1
Lineage2	PARS2
Lineage2	KCNA2
Lineage2	PCDH19
Lineage2	ARHGAP21
Lineage2	REV3L
Lineage2	SERINC5
Lineage2	CDC42BPA
Lineage2	MAP3K1
Lineage2	LDLRAD4
Lineage2	GAD1
Lineage2	ILDR2
Lineage2	KCNQ3
Lineage2	DSCAM
Lineage2	TNPO1
Lineage2	MCTP1
Lineage2	CKAP5
Lineage2	CEP70
Lineage2	PDGFD
Lineage2	PET117
Lineage2	CCND2
Lineage2	RBMS3-AS3
Lineage2	ITPKB
Lineage2	ABR
Lineage2	ELF4
Lineage2	NFATC4
Lineage2	TTN
Lineage2	UTP14A
Lineage2	SFMBT2
Lineage2	FN1
Lineage2	AGPAT4
Lineage2	PATZ1
Lineage2	ARHGAP25
Lineage2	TUBB
Lineage2	C2orf82
Lineage2	CXXC5
Lineage2	FRMD4A
Lineage2	DOCK10
Lineage2	PTPRC
Lineage2	ANLN
Lineage2	IPCEF1
Lineage2	SYK
Lineage2	IGSF6
Lineage2	TBXAS1
Lineage2	NPTN
Lineage2	SYT17
Lineage2	A2M
Lineage2	SRP54
Lineage2	UACA
Lineage2	MYO1F
Lineage2	FYB
Lineage2	ZNF780B
Lineage2	PLXDC2
Lineage2	ABI2
Lineage2	IGFBP5
Lineage2	SNED1
Lineage2	PALD1
Lineage2	SLC12A2
Lineage2	PRDX1
Lineage2	CCNJL
Lineage2	ELMO1
Lineage2	EHMT2
Lineage2	GABARAPL1
Lineage2	ADAMTSL2
Lineage2	NAV1
Lineage2	KIF26B
Lineage2	GLRA2
Lineage2	LINC00609
Lineage2	GRM5
Lineage2	POLQ
Lineage2	ACYP2
Lineage2	PHPT1
Lineage2	PAWR
Lineage2	DNM1
Lineage2	ZNF205
Lineage2	ATAD5
Lineage2	ANGPT1
Lineage2	VPS41
Lineage2	ADAM28
Lineage2	UBN1
Lineage2	PRR5
Lineage2	AKNA
Lineage2	WDR45
Lineage2	TRIM5
Lineage2	LARP1
Lineage2	CBFA2T3
Lineage2	PRR5L
Lineage2	SORT1
Lineage2	RASL12
Lineage2	MIS18BP1
Lineage2	KHDRBS2
Lineage2	ITGB4
Lineage2	TRAF1
Lineage2	SCIN
Lineage2	NWD1
Lineage2	JMJD1C
Lineage2	PPCS
Lineage2	CASC3
Lineage2	MAGOHB
Lineage2	JAG1
Lineage2	TENM4
Lineage2	CERS6
Lineage2	IGSF9B
Lineage2	EPB41L3
Lineage2	TSPAN33
Lineage2	AP5M1
Lineage2	RBM25
Lineage2	HRH2
Lineage2	ADRA1A
Lineage2	PRKCE
Lineage2	SDC4
Lineage2	ZC3H6
Lineage2	MAPKAPK5-AS1
Lineage2	PDE8A
Lineage2	SEC24A
Lineage2	MRPL47
Lineage2	PRKCB
Lineage2	MN1
Lineage2	ZNF292
Lineage2	CDKN1C
Lineage2	TCF4
Lineage2	RCSD1
Lineage2	BBX
Lineage2	SFRP2
Lineage2	DLG2
Lineage2	AUTS2
Lineage2	AGO4
Lineage2	RHOBTB3
Lineage2	SATB2
Lineage2	KLF4
Lineage2	ACTB
Lineage2	ZEB2
Lineage2	NRXN3
Lineage2	SRGAP2
Lineage2	C14orf37
Lineage2	HPCAL4
Lineage2	HDAC9
Lineage2	ARPP21
Lineage2	C10orf11
Lineage2	R3HDM1
Lineage2	IGDCC3
Lineage2	FGF14
Lineage2	MLLT3
Lineage2	SPP1
Lineage2	GRIN2B
Lineage2	PIM2
Lineage2	SDC1
Lineage2	FOXP2
Lineage2	RIMS2
Lineage2	ROBO1
Lineage2	TMSB4X
Lineage2	SH3KBP1
Lineage2	TICRR
Lineage2	SHANK2
Lineage2	GCLC
Lineage2	SSBP2
Lineage2	TFDP2
Lineage2	CNTNAP2
Lineage2	NAP1L4
Lineage2	LRRTM3
Lineage2	GRIK2
Lineage2	MYT1L
Lineage2	PRR13
Lineage2	GALNT10
Lineage2	CCSER1
Lineage2	MEF2C
Lineage2	PLCE1
Lineage2	KIRREL3
Lineage2	FGF13
Lineage2	PPP1R9A
Lineage2	CCBE1
Lineage2	ZNF804A
Lineage2	ANKS1B
Lineage2	MBTD1
Lineage2	ETV1
Lineage2	TRAPPC3L
Lineage2	BNIP3L
Lineage2	RASSF2
Lineage2	STMN1
Lineage2	LRRC36
Lineage2	RTN1
Lineage2	FOXB1
Lineage2	CABLES1
Lineage2	ARHGEF11
Lineage2	AQP4-AS1
Lineage2	RALYL
Lineage2	LINC00635
Lineage2	AKNAD1
Lineage2	SAP30
Lineage2	ATRX
Lineage2	NKD1
Lineage2	SYT4
Lineage2	P2RY12
Lineage2	GRID2
Lineage2	DOCK8
Lineage2	AQP4
Lineage2	BCKDHB
Lineage2	MAP2
Lineage2	ZHX3
Lineage2	KRT15
Lineage2	CNTNAP5
Lineage2	MEG3
Lineage2	STAG1
Lineage2	BCHE
Lineage2	GALNT3
Lineage2	CHN2
Lineage2	KCNIP4
Lineage2	ERC2
Lineage2	ASPRV1
Lineage2	PTPRE
Lineage2	RAPH1
Lineage2	APBB1IP
Lineage2	POMC
Lineage2	SEC61G
Lineage2	XPR1
Lineage2	SYNDIG1
Lineage2	ROBO2
Lineage2	DISC1
Lineage2	ETV6
Lineage2	ARHGEF38
Lineage2	NAALADL2
Lineage2	IL5
Lineage2	PAFAH1B3
Lineage2	TOX3
Lineage2	SRP14
Lineage2	SAMSN1
Lineage2	VPS16
Lineage2	RASAL2
Lineage2	ZMIZ1
Lineage2	SNCAIP
Lineage2	DGKI
Lineage2	SH3BGRL
Lineage2	NES
Lineage2	WHSC1
Lineage2	FABP7
Lineage2	ATPIF1
Lineage2	ITGAX
Lineage2	GGPS1
Lineage2	NKAIN2
Lineage2	VAV1
Lineage2	IRF5
Lineage2	LY86
Lineage2	CSF1R
Lineage2	ATP8B4
Lineage2	VGLL4
Lineage2	RASGRF1
Lineage2	AOAH
Lineage2	ASIC2
Lineage2	SORBS1
Lineage2	CEBPD
Lineage2	RBM41
Lineage2	FARP1
Lineage2	DPYSL5
Lineage2	AMOTL1
Lineage2	HS3ST4
Lineage2	TMC8
Lineage2	ANKRD44
Lineage2	FRY
Lineage2	BCL6
Lineage2	LIX1
Lineage2	RGS9
Lineage2	DDR2
Lineage2	PPP1R12B
Lineage2	ADCY8
Lineage2	CAMK1D
Lineage2	WNT5B
Lineage2	TTC17
Lineage2	GREB1
Lineage2	MBIP
Lineage2	TXNDC11
Lineage2	INPP4B
Lineage2	FADS3
Lineage2	CKB
Lineage2	MICAL1
Lineage2	CRLF1
Lineage2	TANC1
Lineage2	GATS
Lineage2	GPS1
Lineage2	DOCK5
Lineage2	TPPP3
Lineage2	GNL3L
Lineage2	QSER1
Lineage2	NKAIN4
Lineage2	IER3
Lineage2	CCDC130
Lineage2	PURA
Lineage2	OPCML
Lineage2	UBA6
Lineage2	LINGO2
Lineage2	ACAP3
Lineage2	LMCD1-AS1
Lineage2	WAC
Lineage2	CHSY3
Lineage2	RPS6KA6
Lineage2	SETD5
Lineage2	GABBR2
Lineage2	DPP10-AS1
Lineage2	DIP2A
Lineage2	ZNF235
Lineage2	MED13L
Lineage2	MEF2A
Lineage2	SEZ6
Lineage2	KLHL4
Lineage2	CBX5
Lineage2	SPRED2
Lineage2	NCKAP5
Lineage2	C14orf28
Lineage2	YPEL3
Lineage2	SLC2A13
Lineage2	CASC15
Lineage2	EGFR
Lineage2	KCNQ1OT1
Lineage2	UST
Lineage2	SULF1
Lineage2	OLIG1
Lineage2	KCNQ1
Lineage2	CHST3
Lineage2	PRIM2
Lineage2	PHTF1
Lineage2	ENDOU
Lineage2	EEPD1
Lineage2	DCLK1
Lineage2	PPFIA1
Lineage2	RASAL3
Lineage2	ST6GALNAC3
Lineage2	PPP1R3C
Lineage2	PLXNB1
Lineage2	ITGA6
Lineage2	EFR3B
Lineage2	RSPO4
Lineage2	HIF3A
Lineage2	DST
Lineage2	CACNA1C
Lineage2	DLEU7-AS1
Lineage2	FAM21A
Lineage2	ASB13
Lineage2	TRMT2B
Lineage2	METTL23
Lineage2	C16orf62
Lineage2	TBCD
Lineage2	TMCO4
Lineage2	BIN2
Lineage2	OPN3
Lineage2	FAM84A
Lineage2	CRYGS
Lineage2	CRNKL1
Lineage2	ASAH1
Lineage2	ZSCAN30
Lineage2	NPFFR1
Lineage2	ARHGAP22
Lineage2	STK4
Lineage2	ADAMTS3
Lineage2	C1RL
Lineage2	CDK19
Lineage2	KRT8
Lineage2	FAM129A
Lineage2	CHST8
Lineage2	NYAP1
Lineage2	ACOT7
Lineage2	RASGRP2
Lineage2	ZNF641
Lineage2	EXOSC2
Lineage2	PRR12
Lineage2	GLUD2
Lineage2	SOCS6
Lineage2	MGAT4A
Lineage2	KIAA0753
Lineage2	MAPT-AS1
Lineage2	TFCP2L1
Lineage2	DOCK4
Lineage2	TMEM164
Lineage2	ICA1
Lineage2	RPGR
Lineage2	CARTPT
Lineage2	MAEA
Lineage2	MAPK8IP3
Lineage2	CERCAM
Lineage2	USP6NL
Lineage2	PACSIN3
Lineage2	KIF9
Lineage2	TXNDC12
Lineage2	TDRD7
Lineage2	PPP1CA
Lineage2	STX16-NPEPL1
Lineage2	OLFM4
Lineage2	DNASE1L1
Lineage2	UNC80
Lineage2	CIZ1
Lineage2	NLRX1
Lineage2	HOMEZ
Lineage2	GATAD2A
Lineage2	CYP7B1
Lineage2	SGSM1
Lineage2	PSMB2
Lineage2	COX11
Lineage2	H3F3C
Lineage2	CORO2A
Lineage2	RAF1
Lineage2	C12orf29
Lineage2	RELB
Lineage2	DUSP22
Lineage2	KIF5C
Lineage2	PDGFB
Lineage2	SIMC1
Lineage2	MORC1
Lineage2	CD44
Lineage3	ACTB
Lineage3	GADD45B
Lineage3	SNED1
Lineage3	MARCKSL1
Lineage3	BNC2
Lineage3	YWHAH
Lineage3	FERMT2
Lineage3	ACTG1
Lineage3	TPM1
Lineage3	RCSD1
Lineage3	ATOH8
Lineage3	ID4
Lineage3	MAGI1
Lineage3	STAMBPL1
Lineage3	C11orf96
Lineage3	RHOBTB3
Lineage3	GNAS
Lineage3	IGDCC3
Lineage3	CXXC5
Lineage3	ID3
Lineage3	KLF6
Lineage3	PCDH9
Lineage3	CALM1
Lineage3	HES5
Lineage3	NAT8L
Lineage3	SQSTM1
Lineage3	ALDOA
Lineage3	YBX3
Lineage3	GAL
Lineage3	TAB2
[truncated: 301 more rows]

## Sheet: C
Species	Celltype	Gene
Human	iAstro	KCNIP4
Human	iAstro	RFTN2
Human	iAstro	SATB2
Human	iAstro	NRXN3
Human	iAstro	ANK3
Human	iAstro	SST
Human	iAstro	FGF13
Human	iAstro	TENM4
Human	iAstro	CD38
Human	iAstro	KLHL1
Human	iAstro	DCC
Human	iAstro	TCF12
Human	iAstro	FGF12
Human	iAstro	RNPS1
Human	iAstro	NDUFS5
Human	iAstro	C7orf61
Human	iAstro	RUFY3
Human	iAstro	SORBS2
Human	iAstro	ASPH
Human	iAstro	ABCD2
Human	iAstro	ITPR1
Human	iAstro	ASB16
Human	iAstro	PHACTR3
Human	iAstro	HNRNPR
Human	iAstro	LRRC4C
Human	iAstro	ACTB
Human	iAstro	GADD45B
Human	iAstro	SNED1
Human	iAstro	MARCKSL1
Human	iAstro	YWHAH
Human	iAstro	FERMT2
Human	iAstro	ACTG1
Human	iAstro	MTURN
Human	iAstro	TPM1
Human	iAstro	RCSD1
Human	iAstro	PLXNA2
Human	iAstro	ID4
Human	iAstro	MAGI1
Human	iAstro	STAMBPL1
Human	iAstro	C11orf96
Human	iAstro	RHOBTB3
Human	iAstro	GNAS
Human	iAstro	IGDCC3
Human	iAstro	CXXC5
Human	iAstro	ID3
Human	iAstro	KLF6
Human	iAstro	PCDH9
Human	iAstro	CALM1
Human	iAstro	HES5
Human	iAstro	NAT8L
Human	iAstro	SQSTM1
Human	iAstro	SMARCD3
Human	iAstro	UGP2
Human	iAstro	ALDOA
Human	iAstro	YBX3
Human	iAstro	TAB2
Human	iAstro	ATP1B1
Human	iAstro	CDYL
Human	iAstro	SFRP2
Human	iAstro	HMGN2
Human	iAstro	CDK17
Human	iAstro	AMOT
Human	iAstro	H1FX
Human	iAstro	TLE3
Human	iAstro	OAZ1
Human	iAstro	ENHO
Human	iAstro	RHOB
Human	iAstro	TSC22D1
Human	iAstro	LRRN1
Human	iAstro	HNRNPU
Human	iAstro	THRA
Human	iAstro	FADS3
Human	iAstro	HEY1
Human	iAstro	GAPDH
Human	iAstro	SNHG7
Human	iAstro	LMO2
Human	iAstro	CKB
Human	iAstro	RTN1
Human	iAstro	SRGAP2
Human	iAstro	SPRY2
Human	iAstro	JUND
Human	iAstro	FABP5
Human	iAstro	TMSB10
Human	iAstro	RGMA
Human	iAstro	EIF1
Human	iAstro	GRB10
Human	iAstro	HMGN1
Human	iAstro	DDIT4
Human	iAstro	HNRNPA2B1
Human	iAstro	HES4
Human	iAstro	ATL2
Human	iAstro	PLEKHO1
Human	iAstro	BAMBI
Human	iAstro	CD9
Human	iAstro	CD63
Human	iAstro	CDH20
Human	iAstro	PAX6
Human	iAstro	GEM
Human	iAstro	CEBPD
Human	iAstro	RGCC
Human	iAstro	ID2
Human	iAstro	LTBP1
Human	iAstro	ZFAND5
Human	iAstro	OLFM2
Human	iAstro	ASAP1
Human	iAstro	LRP4
Human	iAstro	SMAD1
Human	iAstro	EPS15
Human	iAstro	SMAD9
Human	iAstro	TXNRD1
Human	iAstro	CPEB2
Human	iAstro	PPM1G
Human	iAstro	PHYHIPL
Human	iAstro	PLEC
Human	iAstro	ARHGAP21
Human	iAstro	TUBB2B
Human	iAstro	MSX1
Human	iAstro	TCEB2
Human	iAstro	LGALS3
Human	iAstro	KIF20B
Human	iAstro	ZFP36
Human	iAstro	ZFP36L1
Human	iAstro	ADAMTS9
Human	iAstro	HSPB8
Human	iAstro	TSC22D3
Human	iAstro	TMSB4X
Human	iAstro	SEMA6D
Human	iAstro	HSPB1
Human	iAstro	P4HA1
Human	iAstro	SOX2
Human	iAstro	TJP2
Human	iAstro	ETV5
Human	iAstro	NEAT1
Human	iAstro	MSX2
Human	iAstro	GLUL
Human	iAstro	FOS
Human	iAstro	ID1
Human	iAstro	PTMS
Human	iAstro	DIXDC1
Human	iAstro	RASD1
Human	iAstro	ELMO1
Human	iAstro	PSIP1
Human	iAstro	RHBDF2
Human	iAstro	ACOT7
Human	iAstro	ASTN1
Human	iAstro	BTG1
Human	iAstro	CD81
Human	iAstro	MAN1A1
Human	iAstro	LITAF
Human	iAstro	SOX9
Human	iAstro	LINC-PINT
Human	iAstro	SKP1
Human	iAstro	CLIC4
Human	iAstro	PRDX1
Human	iAstro	NAP1L4
Human	iAstro	RAX2
Human	iAstro	CRISPLD1
Human	iAstro	NUDT4
Human	iAstro	PNMA1
Human	iAstro	NCAM1-AS1
Human	iAstro	KIT
Human	iAstro	FOSL2
Human	iAstro	SOD1
Human	iAstro	ATP5G3
Human	iAstro	ZNRF3
Human	iAstro	PTMA
Human	iAstro	FARP1
Human	iAstro	HSPD1
Human	iAstro	UBC
Human	iAstro	PPDPF
Human	iAstro	CYP1B1
Human	iAstro	JAK1
Human	iAstro	GPM6B
Human	iAstro	FBXO2
Human	iAstro	FUS
Human	iAstro	ITM2B
Human	iAstro	HSPA1A
Human	iAstro	FGF1
Human	iAstro	MT2A
Human	iAstro	LAPTM4A
Human	iAstro	PTGES3
Human	iAstro	UBB
Human	iAstro	GAN
Human	iAstro	ISY1
Human	iAstro	MT1G
Human	iAstro	SLC16A1
Human	iAstro	EEF1A1
Human	iAstro	COBLL1
Human	iAstro	MCC
Human	iAstro	AHNAK
Human	iAstro	MT1E
Human	iAstro	MAMDC2
Human	iAstro	AMD1
Human	iAstro	PLXDC2
Human	iAstro	SCG2
Human	iAstro	NLGN4Y
Human	iAstro	NACA
Human	iAstro	TRA2A
Human	iAstro	MARCKS
Human	iAstro	PKIA
Human	iAstro	STAT3
Human	iAstro	MXI1
Human	iAstro	JUNB
Human	iAstro	YWHAE
Human	iAstro	BAG3
Human	iAstro	TMEM59L
Human	iAstro	CNN3
Human	iAstro	DUT
Human	iAstro	CHD2
Human	iAstro	C9orf84
Human	iAstro	RSBN1L
Human	iAstro	XPO1
Human	iAstro	LRRC8A
Human	iAstro	REEP5
Human	iAstro	HS3ST4
Human	iAstro	ANGPTL4
Human	iAstro	PNRC1
Human	iAstro	DNAJA1
Human	iAstro	PGAM1
Human	iAstro	CXCL2
Human	iAstro	KCNT2
Human	iAstro	YWHAQ
Human	iAstro	EGLN3
Human	iAstro	TXNIP
Human	iAstro	RBM39
Human	iAstro	RHOU
Human	iAstro	DDX3X
Human	iAstro	FAM83G
Human	iAstro	SIK1
Human	iAstro	BRI3
Human	iAstro	NOS1AP
Human	iAstro	CCK
Human	iAstro	SERF2
Human	iAstro	TTC19
Human	iAstro	CGGBP1
Human	iAstro	FKBP5
Human	iAstro	TAGLN2
Human	iAstro	BEX2
Human	iAstro	CPE
Human	iAstro	FTL
Human	iAstro	PEG10
Human	iAstro	SLC1A4
Human	iAstro	BTG2
Human	iAstro	ADM
Human	iAstro	PPP1R9A
Human	iAstro	SREBF2
Human	iAstro	CDC25C
Human	iAstro	CACYBP
Human	iAstro	HSPA5
Human	iAstro	YPEL3
Human	iAstro	TUBB4B
Human	iAstro	HTR1A
Human	iAstro	POU2F1
Human	iAstro	LINC01158
Human	iAstro	MXD3
Human	iAstro	ANLN
Human	iAstro	E2F8
Human	iAstro	FAM64A
Human	iAstro	MYO16
Human	iAstro	CDK1
Human	iAstro	NCAPD2
Human	iAstro	HNRNPLL
Human	iAstro	GUCY1A3
Human	iAstro	SLC26A3
Human	iAstro	FGD4
Human	iAstro	EZH2
Human	iAstro	HIST1H1D
Human	iAstro	EPB41L3
Human	iAstro	IKBIP
Human	iAstro	FAM83D
Human	iAstro	IL1RAPL1
Human	iAstro	ZBTB25
Human	iAstro	BUB1B
Human	iAstro	ECT2
Human	iAstro	KIF15
Human	iAstro	RBMX
Human	iAstro	HOPX
Human	iAstro	FOXN4
Human	iAstro	DCLK1
Human	iAstro	PMEL
Human	iAstro	KCND2
Human	iAstro	OSBPL3
Human	iAstro	TMPO
Human	iAstro	CDCA2
Human	iAstro	CEP152
Human	iAstro	KIF23
Human	iAstro	ECM2
Human	iAstro	DLGAP5
Human	iAstro	CKAP2
Human	iAstro	ARL4C
Human	iAstro	RMDN2-AS1
Human	iAstro	DIAPH3
Human	iAstro	CDC7
Human	iAstro	SYNE2
Human	iAstro	INPP1
Human	iAstro	HMGA2
Human	iAstro	HMGB2
Human	iAstro	NXPH1
Human	iAstro	TLE1
Human	iAstro	KIF18B
Human	iAstro	BRCA1
Human	iAstro	RIMS1
Human	iAstro	NRG1
Human	iAstro	AMZ2
Human	iAstro	GRAMD3
Human	iAstro	NCAPH
Human	iAstro	RFC4
Human	iAstro	KIAA0586
Human	iAstro	CHEK1
Human	iAstro	ARHGEF26
Human	iAstro	GUCY1A2
Human	iAstro	CREBZF
Human	iAstro	MMS22L
Human	iAstro	BARD1
Human	iAstro	STIL
Human	iAstro	VRK1
Human	iAstro	NCAPG2
Human	iAstro	KBTBD2
Human	iAstro	RBBP8
Human	iAstro	ESYT1
Human	iAstro	BUB1
Human	iAstro	BLM
Human	iAstro	CLSPN
Human	iAstro	KCNK2
Human	iAstro	ANKS1A
Human	iAstro	MTMR10
Human	iAstro	KLF2
Human	iAstro	TFEB
Human	iAstro	FLT1
Human	iAstro	AK4
Human	iAstro	COL27A1
Human	iAstro	EBF1
Human	iAstro	TUBA4A
Human	iAstro	HIVEP2
Human	iAstro	OPCML
Human	iAstro	RHOC
Human	iAstro	ATP2C2
Human	iAstro	PCBP4
Human	iAstro	DSCAM
Human	iAstro	PHF20
Human	iAstro	POLR1D
Human	iAstro	LSR
Human	iAstro	DLGAP1
Human	iAstro	SYT9
Human	iAstro	SLC18B1
Human	iAstro	TNIP1
Human	iAstro	TUBA1C
Human	iAstro	GRIA1
Human	iAstro	HKDC1
Human	iAstro	NDRG4
Human	iAstro	MECOM
Human	iAstro	YTHDF2
Human	iAstro	APOE
Human	iAstro	ZNF740
Human	iAstro	BCAP31
Human	iAstro	LAMA5
Human	iAstro	MAP3K11
Human	iAstro	TIMM23
Human	iAstro	MGLL
Human	iAstro	EFR3B
Human	iAstro	TMUB2
Human	iAstro	PYURF
Human	iAstro	PTPRM
Human	iAstro	KLF12
Human	iAstro	PALMD
Human	iAstro	KLF4
Human	iAstro	KCNQ5
Human	iAstro	VWA8
Human	iAstro	SERPINE2
Human	iAstro	C16orf74
Human	iAstro	TIE1
Human	iAstro	UBE2D1
Human	iAstro	KANK3
Human	iAstro	PCYT1A
Human	iAstro	GPR19
Human	iAstro	TEF
Human	iAstro	RHOG
Human	iAstro	LINC00982
Human	iAstro	AP1S3
Human	iAstro	IGFBP7
Human	iAstro	ST8SIA4
Human	iAstro	SETD5
Human	iAstro	PDE4D
Human	iAstro	DDX49
Human	iAstro	NOTCH1
Human	iAstro	MFSD2A
Human	iAstro	ETS1
Human	iAstro	MAPK8IP2
Human	iAstro	PRICKLE2
Human	iAstro	PLEKHA1
Human	iAstro	TP53BP1
Human	iAstro	TPST2
Human	iAstro	KLHDC8B
Human	iAstro	CDKN2D
Human	iAstro	AKAP9
Human	iAstro	ZDHHC8
Human	iAstro	SHANK3
Human	iAstro	CADPS
Human	iAstro	ABCG2
Human	iAstro	EIF5A
Human	iAstro	DDR2
Human	iAstro	PFKL
Human	iAstro	ISYNA1
Human	iAstro	CCDC85A
Human	iAstro	ATP5E
Human	iAstro	PTN
Human	iAstro	GSN
Human	iAstro	PRR5L
Human	iAstro	HELZ2
Human	iAstro	ASAP2
Human	iAstro	ZNF365
Human	iAstro	SEPT2
Human	iAstro	CHMP2A
Human	iAstro	PGRMC1
Human	iAstro	EHMT2
Human	iAstro	ZNFX1
Human	iAstro	RASIP1
Human	iAstro	SMTN
Human	iAstro	MMD2
Human	iAstro	IRAK3
Human	iAstro	TIMM13
Human	iAstro	SLC30A5
Human	iAstro	PLAU
Human	iAstro	FENDRR
Human	iAstro	SERGEF
Human	iAstro	DENND5B
Human	iAstro	PIK3R3
Human	iAstro	MYL12A
Human	iAstro	SPDEF
Human	iAstro	RIMS2
Human	iAstro	EYA1
Human	iAstro	EFNA5
Human	iAstro	CXCL12
Human	iAstro	SLC25A40
Human	iAstro	PGM2L1
Human	iAstro	RHOF
Human	iAstro	MACROD2
Human	iAstro	ZFR2
Human	iAstro	KIF13A
Human	iAstro	NKD1
Human	iAstro	LGR6
Human	iAstro	TANC1
Human	iAstro	CLDN10
Human	iAstro	STRBP
Human	iAstro	AP3B1
Human	iAstro	GDI1
Human	iAstro	ENO1
Human	iAstro	SLC7A5
Human	iAstro	GPAA1
Human	iAstro	EPN2
Human	iAstro	PPIA
Human	iAstro	POLA2
Human	iAstro	DTX4
Human	iAstro	RNF8
Human	iAstro	ZFYVE1
Human	iAstro	RNFT1
Human	iAstro	C9orf69
Human	iAstro	ARHGEF10
Human	iAstro	ZNF385D
Human	iAstro	SHKBP1
Human	iAstro	CTF1
Human	iAstro	TTLL6
Human	iAstro	SEL1L3
Human	iAstro	GNPNAT1
Human	iAstro	NDUFS7
Human	iAstro	SIKE1
Human	iAstro	ENAH
Human	iAstro	TTYH3
Human	iAstro	C14orf79
Human	iAstro	CLMN
Human	iAstro	CTC1
Human	iAstro	U2AF2
Human	iAstro	MRS2
Human	iAstro	L2HGDH
Human	iAstro	MSRB2
Human	iAstro	CHUK
Human	iAstro	SNTA1
Human	iAstro	MIIP
Human	iAstro	ARID1B
Human	iAstro	PDE10A
Human	iAstro	ST8SIA6
Human	iAstro	TMEM132A
Human	iAstro	NKD2
Human	iAstro	PDIA6
Human	iAstro	SNX3
Human	iAstro	RCC1
Human	iAstro	GADD45GIP1
Human	iAstro	SMAD4
Human	iAstro	NAA60
Human	iAstro	SIK3
Human	iAstro	BRI3BP
Human	iAstro	SGPP2
Human	iAstro	FGD2
Human	iAstro	DOCK8
Human	iAstro	C1QC
Human	iAstro	ZEB2
Human	iAstro	APBB2
Human	iAstro	CD86
Human	iAstro	ARHGAP22
Human	iAstro	MYO1F
Human	iAstro	ARHGEF2
Human	iAstro	SYK
Human	iAstro	P2RY12
Human	iAstro	LY86
Human	iAstro	IPCEF1
Human	iAstro	SLC15A3
Human	iAstro	LPAR5
Human	iAstro	PIK3R5
Human	iAstro	ENG
Human	iAstro	MNDA
Human	iAstro	CD84
Human	iAstro	C1QB
Human	iAstro	FLI1
Human	iAstro	HDAC9
Human	iAstro	CSF1R
Human	iAstro	ATP8B4
Human	iAstro	ARHGAP25
Human	iAstro	CTBP2
Human	iAstro	FYB
Human	iAstro	CPED1
Human	iAstro	CD74
Human	iAstro	PTBP3
Human	iAstro	TNFSF10
Human	iAstro	CIITA
Human	iAstro	PRDM1
Human	iAstro	SH3KBP1
Human	iAstro	CD14
Human	iAstro	SGCZ
Human	iAstro	LILRB4
Human	iAstro	LST1
Human	iAstro	HRH1
Human	iAstro	PTPRC
Human	iAstro	MGAT5
Human	iAstro	DISC1
Human	iAstro	EVA1A
Human	iAstro	IKZF1
Human	iAstro	TMEM173
Human	iAstro	NLRP3
Human	iAstro	C10orf11
Human	iAstro	SAMHD1
Human	iAstro	DMTN
Human	iAstro	OAS1
Human	iAstro	DPYD
Human	iAstro	DOCK2
Human	iAstro	MEF2C
Human	iAstro	AOAH
Human	iAstro	ST5
Human	iAstro	LDB2
Human	iAstro	LDLRAD4
Human	iAstro	KPNA4
Human	iAstro	RUNX1
Human	iAstro	FAR2
Human	iAstro	SLC9A9
Human	iAstro	SAMD9L
Human	iAstro	PPP2R1A
Human	iAstro	CYTIP
Human	iAstro	FRMD4A
Human	iAstro	XAF1
Human	iAstro	TGFBR2
Human	iAstro	CASS4
Human	iAstro	TBXAS1
Human	iAstro	LY96
Human	iAstro	ZFHX3
Human	iAstro	LILRB1
Human	iAstro	SIRPB2
Human	iAstro	GYPC
Human	iAstro	PRKCH
Human	iAstro	RBM47
Human	iAstro	C1orf61
Human	iAstro	FAM53B-AS1
Human	iAstro	MYBPC1
Human	iAstro	PRRX1
Human	iAstro	PLP1
Human	iAstro	CRY1
Human	iAstro	FAM20A
Human	iAstro	RALGAPA2
Human	iAstro	SEPP1
Human	iAstro	SND1
Human	iAstro	PIK3R6
Human	iAstro	OXA1L
Human	iAstro	SLCO2B1
Human	iAstro	PTGS1
Human	iAstro	ASIC2
Human	iAstro	SFMBT2
Human	iAstro	MET
Human	iAstro	RASL12
Human	iAstro	HPGDS
Human	iAstro	SYNDIG1
Human	iAstro	GALNT16
Human	iAstro	PLTP
Human	iAstro	RNASE1
Human	iAstro	RPS6KA2
Human	iAstro	SCEL
Human	iAstro	ORMDL3
Human	iAstro	ST6GAL1
Human	iAstro	CYTH4
Human	iAstro	PTER
Human	iAstro	MEF2A
Human	iAstro	STK17B
Human	iAstro	SYT1
Human	iAstro	RERE
Human	iAstro	FRMD4B
Human	iAstro	MAML3
Human	iAstro	ARHGEF4
Human	iAstro	ANKRD44
Human	iAstro	MIDN
Human	iAstro	ADAM28
Human	iAstro	RALA
Human	iAstro	GIMAP8
Human	iAstro	SIGIRR
Human	iAstro	PTPRJ
Human	iAstro	DCAF7
Human	iAstro	ITGAM
Human	iAstro	FAM228B
Human	iAstro	GIMAP5
Human	iAstro	F13A1
Human	iAstro	FRMD3
Human	iAstro	ZDHHC13
Human	iAstro	HHAT
Human	iAstro	NID1
Human	iAstro	CSRP1
Human	iAstro	MS4A4A
Human	iAstro	TLR1
Human	iAstro	TBX3
Human	iAstro	GAS6
Human	iAstro	FGD5
Human	iAstro	LPAR6
Human	iAstro	LARP4B
Human	iAstro	POLR3G
Human	iAstro	CLASP2
Human	iAstro	LMOD1
Human	iAstro	MID1IP1
Human	iAstro	PDK4
Human	iAstro	CDH23
Human	iAstro	CMKLR1
Human	iAstro	USP4
Human	iAstro	TMEM144
Human	iAstro	STX18-AS1
Human	iAstro	PTCSC3
Human	iAstro	NR4A2
Human	iAstro	CTLA4
Human	iAstro	ABCB1
Human	iAstro	CSMD3
Human	iAstro	RAB1A
Human	iAstro	PLD1
Human	iAstro	UVRAG
Human	iAstro	C3
Human	iAstro	KCNQ3
Human	iAstro	THEMIS2
Human	iAstro	DCLK2
Human	iAstro	CGNL1
Human	iAstro	IL17RA
Human	iAstro	RAB10
Human	iAstro	ZNF615
Human	iAstro	FOXN3
Human	iAstro	RNPC3
Human	iAstro	KYNU
Human	iAstro	TMPRSS4-AS1
Human	iAstro	LINC01141
Human	iAstro	MPV17
Human	iAstro	USP54
Human	iAstro	ATXN7
Human	iAstro	UPP2
Human	iAstro	GFOD1
Human	iAstro	HEPACAM
Human	iAstro	TOB1
Human	iAstro	CAV3
Human	iAstro	TPR
Human	iAstro	HSD17B11
Human	iAstro	MIS18BP1
Human	iAstro	NUF2
Human	iAstro	FADS1
Human	iAstro	HMMR
Human	iAstro	GPSM2
Human	iAstro	PTPRN2
Human	iAstro	DOCK4
Human	iAstro	INPP5D
Human	iAstro	SRF
Human	iAstro	NR4A1
Human	iAstro	LBH
Human	iAstro	ZSWIM6
Human	iAstro	GPR137C
Human	iAstro	SLC43A2
Human	iAstro	STAT5B
Human	iAstro	NALCN
Human	iAstro	AIF1L
Human	iAstro	AMIGO1
Human	iAstro	SNTB2
Human	iAstro	CAMTA1
Human	iAstro	GPI
Human	iAstro	BCL6
Human	iAstro	TMEM132D
Human	iAstro	C11orf58
Human	iAstro	NCAN
Human	iAstro	PRKD1
Human	iAstro	FLVCR2
Human	iAstro	SEZ6L
Human	iAstro	KPNA2
Human	iAstro	CDH4
Human	iAstro	CSRNP3
Human	iAstro	PIP4K2A
Human	iAstro	ZBTB39
Human	iAstro	FRMD6
Human	iAstro	FGFR1
Human	iAstro	HSP90B1
Human	iAstro	MOXD1
Human	iAstro	HS3ST3A1
Human	iAstro	FUT10
Human	iAstro	ALDH18A1
Human	iAstro	DLC1
Human	iAstro	PPP2R1B
Human	iAstro	CCDC97
Human	iAstro	UNC5D
Human	iAstro	ITGB1BP1
Human	iAstro	PDE1A
Human	iAstro	GNG11
Human	iAstro	TEK
Human	iAstro	PHACTR1
Human	iAstro	PTCH1
Human	iAstro	RNF220
Human	iAstro	ACVRL1
Human	iAstro	ANGEL1
Human	iAstro	ZBTB7A
Human	iAstro	EDN1
Human	iAstro	ZBTB16
Human	iAstro	PGBD1
Human	iAstro	ACSBG1
Human	iAstro	MIR137HG
Human	iAstro	EPAS1
Human	iAstro	IL1R2
Human	iAstro	DST
Human	iAstro	DCUN1D4
Human	iAstro	HK2
Human	iAstro	BRINP1
Human	iAstro	PCBP3
Human	iAstro	CX3CR1
Human	iAstro	GAB3
Human	iAstro	ALDH1L1
Human	iAstro	CCDC69
Human	iAstro	VWA3A
Human	iAstro	FAM120B
Human	iAstro	PTPRD
Human	iAstro	HABP2
Human	iAstro	KCNMB3
Human	iAstro	GABRG1
Human	iAstro	SLAIN1
Human	iAstro	DDX42
Human	iAstro	SMURF2
Human	iAstro	ZBED3-AS1
Human	iAstro	TXLNB
Human	iAstro	IMPA1
Human	iAstro	LMNB1
Human	iAstro	CRB1
Human	iAstro	HERC5
Human	iAstro	NAPA
Human	iAstro	CKAP5
Human	iAstro	NDRG1
Human	iAstro	ACVR1
Human	iAstro	GRIK4
Human	iAstro	PTK2B
Human	iAstro	CENPK
Human	iAstro	TTK
Human	iAstro	ZCCHC17
Human	iAstro	C21orf58
Human	iAstro	PARPBP
Human	iAstro	SPDYE3
Human	iAstro	POLR3C
Human	iAstro	ST3GAL4
Human	iAstro	SYT11
Human	iAstro	AFF1
Human	iAstro	CHRDL1
Human	iAstro	ARSB
Human	iAstro	ERBB4
Human	iAstro	MEF2C-AS1
Human	iAstro	LRRK1
Human	iAstro	LRRC3B
Human	iAstro	HGF
Human	iAstro	ATP1B2
Human	iAstro	PCDH7
Human	iAstro	RORB
Human	iAstro	MYO10
Human	iAstro	IDH1
Human	iAstro	NOTCH2
Human	iAstro	ADD1
Human	iAstro	LIMCH1
Human	iAstro	CEP85L
Human	iAstro	SLC20A2
Human	iAstro	SLC7A14
Human	iAstro	MPC2
Human	iAstro	ADD2
Human	iAstro	CPEB3
Human	iAstro	ATAT1
Human	iAstro	OXR1
Human	iAstro	KCNN3
Human	iAstro	NLGN4X
Human	iAstro	CCSER1
Human	iAstro	SAMD11
Human	iAstro	SYTL4
Human	iAstro	SLC6A11
Human	iAstro	PORCN
Human	iAstro	MSC
Human	iAstro	DAAM2
Human	iAstro	CACNB4
Human	iAstro	CYTH1
Human	iAstro	PHF21B
Human	iAstro	TNKS
Human	iAstro	BPTF
Human	iAstro	ABAT
Human	iAstro	ADAMTS18
Human	iAstro	ATP9B
Human	iAstro	PRKCA
Human	iAstro	SLC10A3
Human	iAstro	NKAIN4
Human	iAstro	LINGO1
Human	iAstro	RBFOX1
Human	iAstro	LINC00632
Human	iAstro	NEUROD2
Human	iAstro	SCN2A
Human	iAstro	KCNK10
Human	iAstro	CASC5
Human	iAstro	TESPA1
Human	iAstro	FAM57B
Human	iAstro	MAP1B
Human	iAstro	HIST2H2AA3
Human	iAstro	FAM171B
Human	iAstro	COL4A6
Human	iAstro	DCBLD2
Human	iAstro	NELL1
Human	iAstro	NRGN
Human	iAstro	GLI2
Human	iAstro	SHANK2
Human	iAstro	TUBB4A
Human	iAstro	SPG21
Human	iAstro	CNTNAP5
Human	iAstro	FYN
Human	iAstro	AKAP8L
Human	iAstro	BCL7A
Human	iAstro	SOX11
Human	iAstro	ARGLU1
Human	iAstro	LPAR1
Human	iAstro	FER
Human	iAstro	STK31
Human	iAstro	HMGB1
Human	iAstro	KLHL29
Human	iAstro	MMACHC
Human	iAstro	PLEKHA5
Human	iAstro	DNAJB6
Human	iAstro	TSC22D2
Human	iAstro	NFKB2
Human	iAstro	DNAJA4
Human	iAstro	EPB41L1
Human	iAstro	ZNF106
Human	iAstro	H1F0
Human	iAstro	SEPT9
Human	iAstro	VMA21
Human	iAstro	PRKAG2
Human	iAstro	CMYA5
Human	iAstro	MN1
Human	iAstro	NRP1
Human	iAstro	RABGAP1L
Human	iAstro	PMP2
Human	iAstro	PPOX
Human	iAstro	KIF1A
Human	iAstro	CPB2
Human	iAstro	ST6GALNAC5
Human	iAstro	SPEF1
Human	iAstro	A2M
Human	iAstro	EYA3
Human	iAstro	PITPNA
Human	iAstro	RAPGEFL1
Human	iAstro	KIAA1324
Human	iAstro	SLC27A6
Human	iAstro	BCAT2
Human	iAstro	THEM4
Human	iAstro	CUL9
Human	iAstro	N4BP2
Human	iAstro	HIP1R
Human	iAstro	ZMYND8
Human	iAstro	NLK
Human	iAstro	CDH5
Human	iAstro	KIAA1191
Human	iAstro	BPI
Human	iAstro	CCDC13-AS1
Human	iAstro	ADNP2
Human	iAstro	CCM2L
Human	iAstro	DRAM1
Human	iAstro	PYROXD2
Human	iAstro	SLC39A10
Human	iAstro	MPP3
Human	iAstro	S100A16
Human	iAstro	VWF
Human	iAstro	ICAM2
Human	iAstro	PCNA
Human	iAstro	EPX
Human	iAstro	SLC9A3R2
Human	iAstro	LAT
Human	iAstro	NUDT6
Human	iAstro	ITM2A
Human	iAstro	FAM110D
Human	iAstro	ZNF587
Human	iAstro	NR6A1
Human	iAstro	RNF169
Human	iAstro	NAIP
Human	iAstro	LGMN
Human	iAstro	SNX29
Human	iAstro	JUN
Human	iAstro	ARRDC4
Human	iAstro	MAK
Human	iAstro	DYNLL1
Human	iAstro	SRSF7
Human	iAstro	LRP4-AS1
Human	iAstro	DUSP1
Human	iAstro	LDHB
Human	iAstro	H3F3B
Human	iAstro	SLCO1A2
Human	iAstro	MAGED2
Human	iAstro	HSPA8
Human	iAstro	DCTN3
Human	iAstro	CLU
Human	iAstro	SPARCL1
Human	iAstro	SHARPIN
Human	iAstro	DOCK6
Human	iAstro	CAPNS1
Human	iAstro	ANKRD27
Human	iAstro	PDIK1L
Human	iAstro	NLRC5
Human	iAstro	TEC
Human	iAstro	SP4
Human	iAstro	CCDC71L
Human	iAstro	ELK3
Human	iAstro	CEP72
Human	iAstro	TOPORS-AS1
Human	iAstro	TACC3
Human	iAstro	FANCA
Human	iAstro	AGBL5
Human	iAstro	CHEK2
Human	iAstro	CCNB1
Human	iAstro	RHEBL1
Human	iAstro	ZNF214
Human	iAstro	C14orf166
Human	iAstro	OIP5
Human	iAstro	ZNF563
Human	iAstro	ALYREF
Human	iAstro	TSSC1
Human	iAstro	PRR11
Human	iAstro	GINS4
Human	iAstro	FBXO43
Human	iAstro	DSN1
Human	iAstro	TAF7
Human	iAstro	SIAH1
Human	iAstro	NCAPD3
Human	iAstro	JAK2
Human	iAstro	DEPDC1
Human	iAstro	ADH6
Human	iAstro	MGME1
Human	iAstro	ZADH2
Human	iAstro	PPP5C
Human	iAstro	CAPN15
Human	iAstro	CHRNA7
Human	iAstro	RBM7
Human	iAstro	NUP35
Human	iAstro	ALPL
Human	iAstro	GRM3
Human	iAstro	PLEKHA2
Human	iAstro	HSPA4
Human	iAstro	CTBP1
Human	iAstro	PMAIP1
Human	iAstro	FMN2
Human	iAstro	CLK4
Human	iAstro	GPR135
Human	iAstro	EPHB4
Human	iAstro	WIPI2
Human	iAstro	FBXO15
Human	iAstro	KLF13
Human	iAstro	GPR180
Human	iAstro	LPP-AS2
Human	iAstro	ERF
Human	iAstro	TOPORS
Human	iAstro	BSG
Human	iAstro	SCYL2
Human	iAstro	KIAA2013
Human	iAstro	DOPEY1
Human	iAstro	TMEM254
Human	iAstro	FYTTD1
Human	iAstro	HIGD1A
Human	iAstro	TMEM55A
Human	iAstro	AP1G2
Human	iAstro	DHRS9
Human	iAstro	SSR3
Human	iAstro	FBXL7
Human	iAstro	SPDL1
Human	iAstro	EIF3E
Human	iAstro	WDR19
Human	iAstro	ZSWIM5
Human	iAstro	SCML1
Human	iAstro	RNF14
Human	iAstro	FBXL13
Human	iAstro	WNT7B
Human	iAstro	DSE
Human	iAstro	EXOC6B
Human	iAstro	VAV1
Human	iAstro	CD53
Human	iAstro	IRF5
Human	iAstro	TNFAIP8
Human	iAstro	LAPTM5
Human	iAstro	NCF1
Human	iAstro	C1QA
Human	iAstro	TAL1
Human	iAstro	PARP9
Human	iAstro	RIMKLB
Human	iAstro	NCKAP1L
Human	iAstro	IGSF6
Human	iAstro	FMN1
Human	iAstro	SIGLEC8
Human	iAstro	IL18BP
Human	iAstro	SRFBP1
Human	iAstro	LILRA4
Human	iAstro	MYOF
Human	iAstro	PTAFR
Human	iAstro	SERPINE1
Human	iAstro	EPSTI1
Human	iAstro	PALD1
Human	iAstro	EVI2B
Human	iAstro	RAPGEF1
Human	iAstro	RASAL3
Human	iAstro	ZC3H12D
Human	iAstro	MRC1
Human	iAstro	RGS10
Human	iAstro	CEACAM21
Human	iAstro	MLKL
Human	iAstro	FAM49B
Human	iAstro	BRD4
Human	iAstro	RAB32
Human	iAstro	SIGLEC9
Human	iAstro	LYL1
Human	iAstro	BLNK
Human	iAstro	BTNL9
Human	iAstro	IFNGR1
Human	iAstro	WARS2
Human	iAstro	CDH22
Human	iAstro	MAATS1
Human	iAstro	BHLHE41
Human	iAstro	SPATA20
Human	iAstro	RBP1
Human	iAstro	CHAD
Human	iAstro	OLR1
Human	iAstro	SORL1
Human	iAstro	ZNF148
Human	iAstro	ZNF385C
Human	iAstro	CD93
Human	iAstro	AVPI1
Human	iAstro	EMP3
Human	iAstro	HMHA1
Human	iAstro	STAB1
Human	iAstro	FSD1L
Human	iAstro	ERLIN2
Human	iAstro	ANKRD22
Human	iAstro	HPCAL1
Human	iAstro	C2
Human	iAstro	MITF
Human	iAstro	RELT
Human	iAstro	POU5F1
Human	iAstro	TLR5
Human	iAstro	CD300A
Human	iAstro	CHN2
Human	iAstro	CCDC149
Human	iAstro	FOXQ1
Human	iAstro	CHP1
Human	iAstro	SOCS6
Human	iAstro	MCF2
Human	iAstro	MESDC1
Human	iAstro	POM121C
Human	iAstro	HHEX
Human	iAstro	YPEL2
Human	iAstro	MX2
Human	iAstro	GCNT2
Human	iAstro	SERPINA1
Human	iAstro	NOVA2
Human	iAstro	ZRANB3
Human	iAstro	EXOC5
Human	iAstro	IL15RA
Human	iAstro	NTM
Human	iAstro	FAM43A
Human	iAstro	OVOL3
Human	iAstro	MGAT4A
Human	iAstro	TRIM56
Human	iAstro	DDX60L
Human	iAstro	APOBEC3G
Human	iAstro	TLR2
Human	iAstro	ZNF107
Human	iAstro	PRKCQ
Human	iAstro	WBSCR27
Human	iAstro	C5orf66
Human	iAstro	OTUB1
Human	iAstro	INSL6
Human	iAstro	LINC00671
Human	iAstro	S100Z
Human	iAstro	ALPK1
Human	iAstro	DHX33
Human	iAstro	RAB39B
Human	iAstro	HIVEP3
Human	iAstro	SMPD3
Human	iAstro	RBM19
Human	iAstro	ITGA1
Human	iAstro	PLCG2
Human	iAstro	IRAK1BP1
Human	iAstro	ABCC4
Human	iAstro	MROH1
Human	iAstro	ZNF813
Human	iAstro	CYFIP1
Human	iAstro	SCIN
Human	iAstro	C12orf76
Human	iAstro	GMPR
Human	iAstro	IL4R
Human	iAstro	FNBP4
Human	iAstro	CYP4X1
Human	iAstro	CFH
Human	iAstro	ACBD7
Human	iAstro	LINC01036
Human	iAstro	IGLL5
Human	iAstro	SERINC5
Human	iAstro	MLYCD
Human	iAstro	TGFB1
Human	iAstro	PGAM5
Human	iAstro	GNA14
Human	iAstro	SFT2D2
Human	iAstro	STARD8
Human	iAstro	ALOX5
Human	iAstro	GAS6-AS1
Human	iAstro	SUDS3
Human	iAstro	CERS3
Human	iAstro	HAUS8
Human	iAstro	ETNK2
Human	iAstro	EPG5
Human	iAstro	AP3M1
Human	iAstro	UHRF1BP1L
Human	iAstro	ZNF675
Human	iAstro	HBG2
Human	iAstro	POU1F1
Human	iAstro	NUP160
Human	iAstro	SPOCK2
Human	iAstro	PIGA
Human	pAstro	TNR
Human	pAstro	ARPP21
Human	pAstro	EPB41L1
Human	pAstro	ZNF827
Human	pAstro	CDH10
Human	pAstro	RS1
Human	pAstro	FANCD2
Human	pAstro	CDK14
Human	pAstro	GALE
Human	pAstro	PBK
Human	pAstro	NETO1
Human	pAstro	CTNNA3
Human	pAstro	YBX1
Human	pAstro	ST6GAL1
Human	pAstro	CYCS
Human	pAstro	FKBP1A
Human	pAstro	ETNK1
Human	pAstro	ZNF225
Human	pAstro	SNTG1
Human	pAstro	XRCC6
Human	pAstro	LRRC37A
Human	pAstro	ZNF302
Human	pAstro	SMCR5
Human	pAstro	KIFC1
Human	pAstro	MAN1A2
Human	pAstro	PLXDC2
Human	pAstro	OLIG1
Human	pAstro	GABBR2
Human	pAstro	NIN
Human	pAstro	SHISA9
Human	pAstro	BACH1
Human	pAstro	ZDHHC13
Human	pAstro	APBB2
Human	pAstro	SRGAP2
Human	pAstro	TLK1
Human	pAstro	PID1
Human	pAstro	ZNF521
Human	pAstro	FOXP1
Human	pAstro	ATP2C2
Human	pAstro	KCNIP1
Human	pAstro	SRGAP3
Human	pAstro	KAT2B
Human	pAstro	CDH13
Human	pAstro	SLC8A1
Human	pAstro	NLGN4X
Human	pAstro	KCND2
Human	pAstro	DPP6
Human	pAstro	IGSF21
Human	pAstro	PTPRE
Human	pAstro	KIRREL
Human	pAstro	LUZP2
Human	pAstro	NCKAP5
Human	pAstro	DCC
Human	pAstro	DENND2A
Human	pAstro	GALNTL6
Human	pAstro	HELLS
Human	pAstro	KLHL29
Human	pAstro	DPP10
Human	pAstro	PBX3
Human	pAstro	HEG1
Human	pAstro	FNBP1L
Human	pAstro	XYLT1
Human	pAstro	BACH2
Human	pAstro	MTSS1
Human	pAstro	RUNX1
Human	fAstro	CHRDL1
Human	fAstro	LIPG
Human	fAstro	SERTAD4-AS1
Human	fAstro	ANTXR1
Human	fAstro	LINC01138
Human	fAstro	PDE4DIP
Human	fAstro	NOTCH2
Human	fAstro	GNL1
Human	fAstro	SLC2A12
Human	fAstro	ZNF462
Human	fAstro	RNF182
Human	fAstro	AVPI1
Human	fAstro	TPM4
Human	fAstro	MYH3
Human	fAstro	PSME2
Human	fAstro	DAAM2
Human	fAstro	SYPL1
Human	fAstro	KIAA1211
Human	fAstro	SEPT7
Human	fAstro	MT2A
Human	fAstro	COX17
Human	fAstro	SLC39A1
Human	fAstro	RUNX1
Human	fAstro	FNBP1L
Human	fAstro	ANO4
Human	fAstro	FGD4
Human	fAstro	LAMB2
Human	fAstro	JTB
Human	fAstro	SH3BP5L
Human	fAstro	ZNF496
Human	fAstro	TIPRL
Human	fAstro	SOD1
Human	fAstro	APOOL
Human	fAstro	NTRK1
Human	fAstro	ANK3
Human	fAstro	PPCDC
Human	fAstro	NDST1
Human	fAstro	CAMK2N2
Human	fAstro	C4orf26
Human	fAstro	TMUB2
Human	fAstro	SRP68
Human	fAstro	ZSCAN31
Human	fAstro	OPA3
Human	fAstro	PAK1
Human	fAstro	BUD31
Human	fAstro	ATF5
Human	fAstro	CD244
Human	fAstro	TUBA4A
Human	fAstro	SYT4
Human	fAstro	SYNPO2
Human	fAstro	KLHL1
Human	fAstro	CARS
Human	fAstro	VPS37B
Human	fAstro	ARHGDIA
Human	fAstro	C9orf24
Human	fAstro	LRRC8A
Human	fAstro	BRAF
Human	fAstro	ZNF76
Human	fAstro	MTHFSD
Human	fAstro	STAT3
Human	fAstro	SPHK2
Human	fAstro	CCND3
Human	fAstro	DDAH1
Human	fAstro	PDK2
Human	fAstro	DUSP15
Human	fAstro	GFAP
Human	fAstro	LCMT1
Human	fAstro	DDX31
Human	fAstro	PFKFB3
Human	fAstro	ZZEF1
Human	fAstro	FAHD2B
Human	fAstro	ENTPD1
Human	fAstro	TNKS2-AS1
Human	fAstro	C14orf37
Human	fAstro	OARD1
Human	fAstro	OGFR
Human	fAstro	EYA2
Human	fAstro	TOM1
Human	fAstro	PLCXD3
Human	fAstro	PXN
Human	fAstro	NFIB
Human	fAstro	OCIAD2
Human	fAstro	C2CD2L
Human	fAstro	TIMM44
Human	fAstro	PDE5A
Human	fAstro	CMIP
Human	fAstro	MXD4
Human	fAstro	ATP2C2
Human	fAstro	RGS9
Human	fAstro	POLR2A
Human	fAstro	PLTP
Human	fAstro	SYNC
Human	fAstro	MSX1
Human	fAstro	SARNP
Human	fAstro	PLAGL1
Human	fAstro	TBL1XR1
Human	fAstro	RASL11A
Human	fAstro	MDM4
Human	fAstro	SNRNP200
Human	fAstro	EIF3L
Human	fAstro	MANBAL
Human	fAstro	GLI4
Human	fAstro	PPIL2
Human	fAstro	TECPR1
Human	fAstro	COPS7B
Human	fAstro	ZNF740
Human	fAstro	WDFY2
Human	fAstro	TRAPPC6B
Human	fAstro	SDC4
Human	fAstro	RGL2
Human	fAstro	MRPS18A
Human	fAstro	NABP2
Human	fAstro	EYA3
Human	fAstro	COMMD4
Human	fAstro	PSMD11
Human	fAstro	RBM22
Human	fAstro	DNAJC2
Human	fAstro	FAF1
Human	fAstro	CEP89
Human	fAstro	RAB9A
Human	fAstro	SHCBP1
Human	fAstro	SLC19A2
Human	fAstro	C6orf203
Human	fAstro	ABHD6
Human	fAstro	PER3
Human	fAstro	GABBR2
Human	fAstro	MYLK-AS2
Human	fAstro	CDKL2
Human	fAstro	VRK3
Human	fAstro	ARPC4
Human	fAstro	CNKSR1
Human	fAstro	MED25
Human	fAstro	UHRF1BP1
Human	fAstro	PPME1
Human	fAstro	EPHX2
Human	fAstro	TXNIP
Human	fAstro	NDE1
Human	fAstro	BMPR2
Human	fAstro	TBXAS1
Human	fAstro	FREM2
Human	fAstro	BCR
Human	fAstro	AUP1
Human	fAstro	UBTD2
Human	fAstro	ZNF691
Human	fAstro	MYO3A
Human	fAstro	CDR2
Human	fAstro	ALCAM
Human	fAstro	ANPEP
Human	fAstro	MMAB
Human	fAstro	SESTD1
Human	fAstro	TOR1B
Human	fAstro	RANBP17
Human	fAstro	PTP4A2
Human	fAstro	THOC7
Human	fAstro	DUSP18
Human	fAstro	INTS6-AS1
Human	fAstro	RGR
Human	fAstro	MORN4
Human	fAstro	LRRC4C
Human	fAstro	SPRED2
Human	fAstro	ITGB1
Human	fAstro	IGF2BP3
Human	fAstro	PABPC1
Human	fAstro	UBE2D3
Human	fAstro	DOK5
Human	fAstro	STK39
Human	fAstro	ZFAND6
Human	fAstro	USP9X
Human	fAstro	ACVR2A
Human	fAstro	ROBO2
Human	fAstro	SLC4A7
Human	fAstro	PLXDC2
Human	fAstro	UST
Human	fAstro	MEIS2
Human	fAstro	TSC22D2
Human	fAstro	CUL3
Human	fAstro	MEF2C
Human	fAstro	ZMYM2
Human	fAstro	LCORL
Human	fAstro	SH3RF1
Human	fAstro	WWTR1
Human	fAstro	GNAS
Human	fAstro	KCNT2
Human	fAstro	PJA2
Human	fAstro	CACNA2D3
Human	fAstro	DLGAP1
Human	fAstro	TCF4
Human	fAstro	CTBP2
Human	fAstro	TAOK1
Human	fAstro	CRIM1
Human	fAstro	JUN
Human	fAstro	DLG5
Human	fAstro	DIP2C
Human	fAstro	SSBP2
Human	fAstro	ZNF579
Human	fAstro	NBEA
Human	fAstro	XPO1
Human	fAstro	KATNAL1
Human	fAstro	KCNH3
Human	fAstro	NTRK2
Human	fAstro	TMEM178B
Human	fAstro	BMPR1A
Human	fAstro	KDM3A
Human	fAstro	CNN3
Human	fAstro	CREM
Human	fAstro	NFIA
Human	fAstro	KMT2E
Human	fAstro	LMO4
Human	fAstro	CLIC4
Human	fAstro	MKL1
Human	fAstro	EYA1
Human	fAstro	TMEM198
Human	fAstro	XYLT1
Human	fAstro	ATOH8
Human	fAstro	ARHGAP21
Human	fAstro	ADAMTS6
Human	fAstro	AASS
Human	fAstro	KDM2A
Human	fAstro	RALGAPA2
Human	fAstro	NRG1
Human	fAstro	HOMER1
Human	fAstro	PHTF1
Human	fAstro	MAP2
Human	fAstro	RASA1
Human	fAstro	SMURF2
Human	fAstro	GNA12
Human	fAstro	MARCKS
Human	fAstro	SHISA5
Human	fAstro	ZNF644
Human	fAstro	MAP1B
Human	fAstro	LIMCH1
Human	fAstro	HSPB1
Human	fAstro	AR
Human	fAstro	KCNN3
Human	fAstro	SETD5
Human	fAstro	NDRG4
Human	fAstro	2026-03-10
Human	fAstro	NBEAL1
Human	fAstro	WASF3
Human	fAstro	ITGA5
Human	fAstro	SLC2A8
Human	fAstro	TET2
Human	fAstro	CHD2
Human	fAstro	ZC2HC1A
Human	fAstro	HN1
Human	fAstro	EPAS1
Human	fAstro	TMTC2
Human	fAstro	PRKCE
Human	fAstro	HMGB1
Human	fAstro	USP24
Human	fAstro	RAB8B
Human	fAstro	MED13L
Human	fAstro	MME
Human	fAstro	LHFP
Human	fAstro	HSP90AB1
Human	fAstro	GAPDH
Human	fAstro	PTPRH
Human	fAstro	AGFG1
Human	fAstro	HMGA2
Human	fAstro	PDK1
Human	fAstro	EXPH5
Human	fAstro	ELF2
Human	fAstro	LMNA
Human	fAstro	DCUN1D3
Human	fAstro	DYRK1A
Human	fAstro	COL11A1
Human	fAstro	REM1
Human	fAstro	EIF1B
Human	fAstro	ATF3
Human	fAstro	UNC5D
Human	fAstro	FAM135B
Human	fAstro	FOXJ3
Human	fAstro	YWHAQ
Human	fAstro	DENND5A
Human	fAstro	BTG2
Human	fAstro	JAK2
Human	fAstro	QKI
Human	fAstro	NDUFS1
Human	fAstro	ZFP36L1
Human	fAstro	ADAMTS17
Human	fAstro	NEDD9
Human	fAstro	ALDH6A1
Human	fAstro	SLC35F1
Human	fAstro	DUSP16
Human	fAstro	NDFIP1
Human	fAstro	SEMA4B
Human	fAstro	EEPD1
Human	fAstro	MLEC
Human	fAstro	SIK2
Human	fAstro	BZW2
Human	fAstro	FOXO1
Human	fAstro	JMJD1C
Human	fAstro	MYB
Human	fAstro	IRS2
Human	fAstro	ADAM23
Human	fAstro	CAND1
Human	fAstro	HDAC4
Human	fAstro	CPNE2
Human	fAstro	ATAD2
Human	fAstro	GAD1
Human	fAstro	ATP1B3
Human	fAstro	PTPRD
Human	fAstro	ITGA7
Human	fAstro	NOVA1
Human	fAstro	NAMPT
Human	fAstro	PLEKHA5
Human	fAstro	TLE4
Human	fAstro	CBL
Human	fAstro	FOXP1
Human	fAstro	PDE4D
Human	fAstro	CTDSPL
Human	fAstro	TSPAN5
Human	fAstro	FNBP1
Human	fAstro	CSMD2
Human	fAstro	ZSWIM6
Human	fAstro	ADAMTS9-AS2
Human	fAstro	PSD2
Human	fAstro	LINC00461
Human	fAstro	KALRN
Human	fAstro	BRINP1
Human	fAstro	ITGAV
Human	fAstro	THBS2
Human	fAstro	SETBP1
Human	fAstro	ITPRIP
Human	fAstro	CEP57
Human	fAstro	PELI1
Human	fAstro	LAMC1
Human	fAstro	PROX1
Human	fAstro	GNG12
Human	fAstro	STK40
Human	fAstro	RTN4
Human	fAstro	FGFR1
Human	fAstro	TANC1
Human	fAstro	HS3ST4
Human	fAstro	PEX5L
Human	fAstro	CCR10
Human	fAstro	IGF2BP2
Human	fAstro	BID
Human	fAstro	C19orf73
Human	fAstro	ZFAND3
Human	fAstro	REV3L
Human	fAstro	CDK14
Human	fAstro	TUBA1B
Human	fAstro	ID1
Human	fAstro	SPTBN1
Human	fAstro	CDH11
Human	fAstro	ARHGEF28
Human	fAstro	RHOQ
Human	fAstro	ATG5
Human	fAstro	IGFBP5
Human	fAstro	NTRK3
Human	fAstro	HMGCS1
Human	fAstro	ARHGAP26
Human	fAstro	MED12L
Human	fAstro	DDIT3
Human	fAstro	KLF5
Human	fAstro	NLGN1
Human	fAstro	TMEM221
Human	fAstro	EMP1
Human	fAstro	BTAF1
Human	fAstro	ASTN1
Human	fAstro	CD79B
Human	fAstro	PPP2R5C
Human	fAstro	CHST11
Human	fAstro	NEGR1
Human	fAstro	TOP1
Human	fAstro	KCNJ10
Human	fAstro	ATP8A1
Human	fAstro	FER
Human	fAstro	GPM6B
Human	fAstro	TWIST2
Human	fAstro	EXO1
Human	fAstro	MGST1
Human	fAstro	TNRC6A
Human	fAstro	INSIG1
Human	fAstro	CAB39
Human	fAstro	SON
Human	fAstro	SOX6
Human	fAstro	BNIP3L
Human	fAstro	MARK1
Human	fAstro	OS9
Human	fAstro	LRRTM4
Human	fAstro	NXPH1
Human	fAstro	NCKAP1
Human	fAstro	ADAM9
Human	fAstro	SQSTM1
Human	fAstro	LONRF3
Human	fAstro	ZEB1
Human	fAstro	NR4A3
Human	fAstro	GPR27
Human	fAstro	FMNL1
Human	fAstro	GAB1
Human	fAstro	NDRG2
Human	fAstro	PSAP
Human	fAstro	UBE2B
Human	fAstro	GNAO1
Human	fAstro	ID3
Human	fAstro	MORF4L2
Human	fAstro	ELL2
Human	fAstro	LDLR
Human	fAstro	PLXNB1
Human	fAstro	HNRNPU
Human	fAstro	HIVEP2
Human	fAstro	ARHGAP31
Human	fAstro	KIF21B
Human	fAstro	ASPM
Human	fAstro	ANKRD12
Human	fAstro	ROBO1
Human	fAstro	SLC22A23
Human	fAstro	TMEM65
Human	fAstro	SDK1
Human	fAstro	SYAP1
Human	fAstro	SORCS1
Human	fAstro	APP
Human	fAstro	UBE2J2
Human	fAstro	ABCC4
Human	fAstro	GTF2A2
Human	fAstro	KDM7A
Human	fAstro	RCSD1
Human	fAstro	SEPP1
Human	fAstro	SEMA5A
Human	fAstro	GMDS-AS1
Human	fAstro	ITPKB
Human	fAstro	ARHGEF6
Human	fAstro	CIRBP
Human	fAstro	BACH2
Human	fAstro	SIPA1L1
Human	fAstro	CLCN3
Human	fAstro	PYCARD
Human	fAstro	ACTG2
Human	fAstro	PCDH7
Human	fAstro	YWHAE
Human	fAstro	CCDC146
Human	fAstro	GADD45GIP1
Human	fAstro	ASAP1
Human	fAstro	CAMK4
Human	fAstro	PIK3R3
Human	fAstro	EPB41L3
Human	fAstro	NOS1AP
Human	fAstro	SNCAIP
Human	fAstro	NUP98
Human	fAstro	CHKA
Human	fAstro	TIAM1
Human	fAstro	IPO7
Human	fAstro	RAMP2
Human	fAstro	KCND3
Human	fAstro	PDZRN3
Human	fAstro	STMN1
Human	fAstro	PLEKHH2
Human	fAstro	GFPT2
Human	fAstro	MAP3K5
Human	fAstro	SRSF7
Human	fAstro	PAFAH1B1
Human	fAstro	PITPNA
Human	fAstro	MCPH1
Human	fAstro	RPS6KA3
Human	fAstro	RCAN1
Human	fAstro	LST1
Human	fAstro	CCND2
Human	fAstro	ITGA3
Human	fAstro	HNRNPA2B1
Human	fAstro	ABTB2
Human	fAstro	PSMD5
Human	fAstro	KMT2C
Human	fAstro	SAMD4A
Human	fAstro	TNS1
Human	fAstro	HIP1R
Human	fAstro	FBXO34
Human	fAstro	ZNF438
Human	fAstro	FIS1
Human	fAstro	CORO1C
Human	fAstro	GJC1
Human	fAstro	CSNK1A1
Human	fAstro	AKAP13
Human	fAstro	CALHM2
Human	fAstro	MEIS1
Human	fAstro	NRXN3
Human	fAstro	TTK
Human	fAstro	ARHGAP20
Human	fAstro	CCBE1
Human	fAstro	OSM
Human	fAstro	MMACHC
Human	fAstro	NAV2
Human	fAstro	OGFRL1
Human	fAstro	KIF3A
Human	fAstro	SYNE2
Human	fAstro	TTC27
Human	fAstro	NELL2
Human	fAstro	VEGFA
Human	fAstro	EXT1
Human	fAstro	LMO3
Human	fAstro	ANGPTL4
Human	fAstro	MYO9B
Human	fAstro	LMCD1
Human	fAstro	PTPN13
Human	fAstro	FGF12
Human	fAstro	SAT1
Human	fAstro	CPNE5
Human	fAstro	ADAMTS19-AS1
Human	fAstro	PER1
Human	fAstro	TMEM132A
Human	fAstro	NKAIN2
Human	fAstro	FDFT1
Human	fAstro	CACNA2D1
Human	fAstro	OSER1-AS1
Human	fAstro	RBBP7
Human	fAstro	TLE1
Human	fAstro	LITAF
Human	fAstro	TCEAL4
Human	fAstro	PLEKHA6
Human	fAstro	SEMA5B
Human	fAstro	YTHDC1
Human	fAstro	GALNT16
Human	fAstro	TMEM161B-AS1
Human	fAstro	C9orf72
Human	fAstro	PPP2R2C
Human	fAstro	RAPGEF3
Human	fAstro	SLC44A5
Human	fAstro	PPP1R15B
Human	fAstro	MATR3
Human	fAstro	SLC35F3
Human	fAstro	FRMD6
Human	fAstro	MAP1LC3A
Human	fAstro	CDC14B
Human	fAstro	RALGAPA1
Human	fAstro	TEAD1
Human	fAstro	ELOVL5
Human	fAstro	CLASP2
Human	fAstro	PPARGC1A
Human	fAstro	FILIP1L
Human	fAstro	NR4A2
Human	fAstro	FSCN1
Human	fAstro	LTBP1
Human	fAstro	NEK1
Human	fAstro	SUV39H2
Human	fAstro	KIF5C
Human	fAstro	NF1
Human	fAstro	PTPRN
Human	fAstro	LMCD1-AS1
Human	fAstro	PDE7A
Human	fAstro	GPCPD1
Human	fAstro	JUND
Human	fAstro	ARIH1
Human	fAstro	MITF
Human	fAstro	NUP214
Human	fAstro	HSPA9
Human	fAstro	ESYT2
Human	fAstro	ETNK1
Human	fAstro	PPP2R2A
Human	fAstro	CREB5
Human	fAstro	MEG3
Human	fAstro	MXD1
Human	fAstro	CSNK1G2-AS1
Human	fAstro	PDE7B
Human	fAstro	UQCRFS1
Human	fAstro	NARS2
Human	fAstro	ALG13
Human	fAstro	GAK
Human	fAstro	LMOD2
Human	fAstro	PAK3
Human	fAstro	RAB1A
Human	fAstro	DGUOK
Human	fAstro	SPAG9
Human	fAstro	PARP2
Human	fAstro	AGPAT4
Human	fAstro	BECN1
Human	fAstro	IFRD1
Human	fAstro	HMGCR
Human	fAstro	RANBP2
Human	fAstro	ATP5I
Human	fAstro	SKIL
Human	fAstro	SCLT1
Human	fAstro	RAP1B
Human	fAstro	TSPYL4
Human	fAstro	GNG4
Human	fAstro	CCNH
Human	fAstro	CSRP1
Human	fAstro	NAF1
Human	fAstro	SORBS1
Human	fAstro	HIST1H2BD
Human	fAstro	AHI1
Human	fAstro	ACTR3B
Human	fAstro	RLF
Human	fAstro	FOS
Human	fAstro	SMARCA1
Human	fAstro	MRGPRF
Human	fAstro	NR4A1
Human	fAstro	AFF4
Human	fAstro	SKP1
Human	fAstro	LUZP2
Human	fAstro	WDR33
Human	fAstro	TAPT1-AS1
Human	fAstro	TNKS2
Human	fAstro	NCAPH
Human	fAstro	GPR179
Human	fAstro	C11orf96
Human	fAstro	PENK
Human	fAstro	ATG7
Human	fAstro	TACR1
Human	fAstro	IQGAP2
Human	fAstro	ACADVL
Human	fAstro	IL12A-AS1
Human	fAstro	C17orf105
Human	fAstro	NCKAP5
Human	fAstro	MAP9
Human	fAstro	AKAP12
Human	fAstro	SLN
Human	fAstro	ZFP36
Human	fAstro	ITPRIPL1
Human	fAstro	WDR64
Human	fAstro	AKAP6
Human	fAstro	IL10RA
Human	fAstro	MAGI3
Human	fAstro	ATXN1
Human	fAstro	WEE1
Human	fAstro	NTNG2
Human	fAstro	SH3GL1
Human	fAstro	GJA1
Human	fAstro	TRIO
Human	fAstro	ZMIZ1
Human	fAstro	AKTIP
Human	fAstro	DDIT4
Human	fAstro	WLS
Human	fAstro	DPYSL2
Human	fAstro	PTGDS
Human	fAstro	AFF2
Human	fAstro	KCNH7
Human	fAstro	LRRC4
Human	fAstro	DIO2
Human	fAstro	LDLRAD3
Human	fAstro	ETV5
Human	fAstro	REPS2
Human	fAstro	PNPLA8
Human	fAstro	KMT2A
Human	fAstro	FIGN
Human	fAstro	GADD45B
Human	fAstro	DLEU1
Human	fAstro	FAM132B
Human	fAstro	ARID5B
Human	fAstro	SULF1
Human	fAstro	LYN
Human	fAstro	RNF39
Human	fAstro	GTF2IRD1
Human	fAstro	NUMA1
Human	fAstro	SLC25A28
Human	fAstro	PDE4B
Human	fAstro	CDK17
Human	fAstro	GPR137C
Human	fAstro	DUSP2
Human	fAstro	SLC7A11
Human	fAstro	IER5L
Human	fAstro	KIF20B
Human	fAstro	HGF
Human	fAstro	DVL2
Human	fAstro	GCM2
Human	fAstro	FEM1C
Human	fAstro	STK33
Human	fAstro	DAB1
Human	fAstro	MYLK
Human	fAstro	FYN
Human	fAstro	FABP5
Human	fAstro	ZNF268
Human	fAstro	MBNL3
Human	fAstro	BAIAP2
Human	fAstro	GRID2
Human	fAstro	RBPJ
Human	fAstro	CAV1
Human	fAstro	KIAA0930
Human	fAstro	SH3GL3
Human	fAstro	ARHGAP17
Human	fAstro	ANGPTL6
Human	fAstro	KIF14
Human	fAstro	APCDD1L
Human	fAstro	EIF4E
Human	fAstro	TFRC
Human	fAstro	JOSD1
Human	fAstro	GLRX5
Human	fAstro	PAPD7
Human	fAstro	GABRA2
Human	fAstro	GOLGA7
Human	fAstro	DCC
Human	fAstro	AGAP1
Human	fAstro	TRPV6
Human	fAstro	C14orf159
Human	fAstro	PPP1CB
Human	fAstro	HIF3A
Human	fAstro	YBX3
Human	fAstro	SEPT11
Human	fAstro	RNF122
Human	fAstro	SLC13A2
Human	fAstro	NES
Human	fAstro	MYCNOS
Human	fAstro	MEF2C-AS1
Human	fAstro	CYP1A1
Human	fAstro	RAPGEF2
Human	fAstro	SLC39A11
Human	fAstro	ZNF331
Human	fAstro	MIS18BP1
Human	fAstro	ZNF253
Human	fAstro	LINC00885
Human	fAstro	LYPLAL1
Human	fAstro	CTSF
Human	fAstro	LAMC2
Human	fAstro	PYCR1
Human	fAstro	CAMK2D
Human	fAstro	PRDX1
Human	fAstro	AUNIP
Human	fAstro	AGAP2-AS1
Human	fAstro	RABGEF1
Human	fAstro	CKAP2
Human	fAstro	PDE3A
Human	fAstro	GADD45A
Human	fAstro	ATP6AP1
Human	fAstro	PPFIA1
Human	fAstro	MYH10
Human	fAstro	ARRB1
Human	fAstro	STRAP
Human	fAstro	CAMK2G
Human	fAstro	C4orf33
Human	fAstro	LIN28B
Human	fAstro	CADPS2
Human	fAstro	SAMD12
Human	fAstro	SLMAP
Human	fAstro	CAMTA1
Human	fAstro	DHRS9
Human	fAstro	TNPO1
Human	fAstro	SHC3
Human	fAstro	ARHGEF3
Human	fAstro	EML6
Human	fAstro	CPE
Human	fAstro	LINC01122
Human	fAstro	SMIM5
Human	fAstro	ARL15
Human	fAstro	EPS15
Human	fAstro	DPYSL3
Human	fAstro	NFIC
Human	fAstro	FLNA
Human	fAstro	SNED1
Human	fAstro	RBMS3
Human	fAstro	AMOT
Human	fAstro	PHF21B
Human	fAstro	ACTG1
Human	fAstro	MAGI1
Human	fAstro	NFIX
Human	fAstro	AZIN1
Human	fAstro	FOSB
Human	fAstro	VSTM2L
Human	fAstro	MARCKSL1
Human	fAstro	ADAMTS10
Human	fAstro	YWHAH
Human	fAstro	ID4
Human	fAstro	TAB2
Human	fAstro	SNRK
Human	fAstro	NREP
Human	fAstro	NRARP
Human	fAstro	NAT8L
Human	fAstro	KCTD8
Human	fAstro	GLG1
Human	fAstro	ZNF706
Human	fAstro	TRIB2
Human	fAstro	ZHX2
Human	fAstro	CELSR1
Human	fAstro	HMGN1
Human	fAstro	ANLN
Human	fAstro	PRDM16
Human	fAstro	SPRY2
Human	fAstro	EPB41L2
Human	fAstro	SPTAN1
Human	fAstro	PTGES3
Human	fAstro	YWHAZ
Human	fAstro	ARID1B
Human	fAstro	YY1
Human	fAstro	MRAS
Human	fAstro	OAZ1
Human	fAstro	OLFM1
Human	fAstro	DUSP1
Human	fAstro	SMARCA2
Human	fAstro	TUBB2B
Human	fAstro	SBF2
Human	fAstro	DENND1A
Human	fAstro	PLK4
Human	fAstro	ADAMTS9
Human	fAstro	CABLES1
Human	fAstro	APLP2
Human	fAstro	CACNA1A
Human	fAstro	ACTB
Human	fAstro	SOCS2
Human	fAstro	PIM1
Human	fAstro	THRA
Human	fAstro	MLLT3
Human	fAstro	BNC2
Human	fAstro	UAP1
[truncated: 6,544 more rows]

## Sheet: D
Comparison	Condition	Genes
immature vs mature	Consensus	TUBA1A
immature vs mature	Consensus	PTPRZ1
immature vs mature	Consensus	TUBB2B
immature vs mature	Consensus	LUZP2
immature vs mature	Consensus	DCC
immature vs mature	Consensus	STMN2
immature vs mature	Consensus	PTPRT
immature vs mature	Consensus	HSPA1A
immature vs mature	Consensus	PTN
immature vs mature	Consensus	STMN1
immature vs mature	Consensus	TUBB2A
immature vs mature	Consensus	IGFBP2
immature vs mature	Consensus	H1F0
immature vs mature	Consensus	CSMD2
immature vs mature	Consensus	SLC8A1
immature vs mature	Consensus	TUBB
immature vs mature	Consensus	SYNE2
immature vs mature	Consensus	TMSB4X
immature vs mature	Consensus	BASP1
immature vs mature	Consensus	MARCKSL1
immature vs mature	Consensus	SOX4
immature vs mature	Consensus	H3F3B
immature vs mature	Consensus	CASC15
immature vs mature	Consensus	XYLT1
immature vs mature	Consensus	IQGAP2
immature vs mature	Consensus	NNAT
immature vs mature	Consensus	ROBO1
immature vs mature	Consensus	ACTG1
immature vs mature	Consensus	CSMD1
immature vs mature	Consensus	C8orf4
immature vs mature	Consensus	IGF2BP2
immature vs mature	Consensus	MAP1B
immature vs mature	Consensus	ID4
immature vs mature	Consensus	PXDN
immature vs mature	Consensus	CD9
immature vs mature	Consensus	FABP5
immature vs mature	Consensus	ADCY1
immature vs mature	Consensus	BCAN
immature vs mature	Consensus	LRRTM3
immature vs mature	Consensus	SEMA5B
immature vs mature	Consensus	HSP90AB1
immature vs mature	Consensus	TFPI
immature vs mature	Consensus	SLC8A1-AS1
immature vs mature	Consensus	TUBA1B
immature vs mature	Consensus	PTPRD
immature vs mature	Consensus	TMEM66
immature vs mature	Consensus	DIO2
immature vs mature	Consensus	KCND2
immature vs mature	Consensus	GJC1
immature vs mature	Consensus	BTG3
immature vs mature	Consensus	HES4
immature vs mature	Consensus	SOX2
immature vs mature	Consensus	CCND2
immature vs mature	Consensus	RP11-76I14.1
immature vs mature	Consensus	SDK1
immature vs mature	Consensus	HSPA1B
immature vs mature	Consensus	PCSK1N
immature vs mature	Consensus	CSPG5
immature vs mature	Consensus	B2M
immature vs mature	Consensus	NOS1AP
immature vs mature	Consensus	ROBO2
immature vs mature	Consensus	FAM110B
immature vs mature	Consensus	PDGFD
immature vs mature	Consensus	CREB5
immature vs mature	Consensus	ADAMTS6
immature vs mature	Consensus	EZH2
immature vs mature	Consensus	HOPX
immature vs mature	Consensus	RTN1
immature vs mature	Consensus	GNG2
immature vs mature	Consensus	7SK-2
immature vs mature	Consensus	IGF2BP3
immature vs mature	Consensus	PTMS
immature vs mature	Consensus	DSEL
immature vs mature	Consensus	GPCPD1
immature vs mature	Consensus	HS6ST2
immature vs mature	Consensus	EEF1A1
immature vs mature	Consensus	RP11-343N15.1
immature vs mature	Consensus	TOX3
immature vs mature	Consensus	FAM3C
immature vs mature	Consensus	KLHL1
immature vs mature	Consensus	PELI1
immature vs mature	Consensus	H1FX
immature vs mature	Consensus	RP11-144F15.1
immature vs mature	Consensus	HIST2H2AA3
immature vs mature	Consensus	HN1
immature vs mature	Consensus	HIST1H1E
immature vs mature	Consensus	DRAXIN
immature vs mature	Consensus	NES
immature vs mature	Consensus	MARCKS
immature vs mature	Consensus	CCNI
immature vs mature	Consensus	GAD1
immature vs mature	Consensus	ITM2C
immature vs mature	Consensus	TANC2
immature vs mature	Consensus	CCNH
immature vs mature	Consensus	STEAP1B
immature vs mature	Consensus	HSPA5
immature vs mature	Consensus	SOX11
immature vs mature	Consensus	HIST1H1C
immature vs mature	Consensus	RPSAP58
immature vs mature	Consensus	MDFI
immature vs mature	Consensus	RP11-192P3.5
immature vs mature	Consensus	STMN4
immature vs mature	Consensus	YBX1
immature vs mature	Consensus	UCHL1
immature vs mature	Consensus	FJX1
immature vs mature	Consensus	CD81
immature vs mature	Consensus	EIF1B
immature vs mature	Consensus	CHST9
immature vs mature	Consensus	VSTM2L
immature vs mature	Consensus	PEG10
immature vs mature	Consensus	GADD45B
immature vs mature	Consensus	CAMK2D
immature vs mature	Consensus	FOS
immature vs mature	Consensus	SLC44A5
immature vs mature	Consensus	HSPA4L
immature vs mature	Consensus	F2R
immature vs mature	Consensus	APBB2
immature vs mature	Consensus	DNAH11
immature vs mature	Consensus	GABARAPL2
immature vs mature	Consensus	CXXC4
immature vs mature	Consensus	NPNT
immature vs mature	Consensus	CXADR
immature vs mature	Consensus	WBP5
immature vs mature	Consensus	HMGN1
immature vs mature	Consensus	POU3F2
immature vs mature	Consensus	TMEM163
immature vs mature	Consensus	TANC1
immature vs mature	Consensus	SLC25A3
immature vs mature	Consensus	GULP1
immature vs mature	Consensus	LPPR3
immature vs mature	Consensus	WSB1
immature vs mature	Consensus	CDKN2D
immature vs mature	Consensus	ADD2
immature vs mature	Consensus	KCNF1
immature vs mature	Consensus	SLC6A1-AS1
immature vs mature	Consensus	SYT4
immature vs mature	Consensus	PABPC1
immature vs mature	Consensus	TC2N
immature vs mature	Consensus	NSG2
immature vs mature	Consensus	AFAP1
immature vs mature	Consensus	FAM181B
immature vs mature	Consensus	BEX2
immature vs mature	Consensus	KLHL4
immature vs mature	Consensus	MEST
immature vs mature	Consensus	LY6H
immature vs mature	Consensus	SEL1L3
immature vs mature	Consensus	H2AFZ
immature vs mature	Consensus	AC018890.6
immature vs mature	Consensus	RAC3
immature vs mature	Consensus	DNAJA1
immature vs mature	Consensus	ATP6AP2
immature vs mature	Consensus	ANXA5
immature vs mature	Consensus	RP11-547I7.1
immature vs mature	Consensus	KIAA2022
immature vs mature	Consensus	HSPA8
immature vs mature	Consensus	NPY
immature vs mature	Consensus	NDN
immature vs mature	Consensus	GNB4
immature vs mature	Consensus	AC037445.1
immature vs mature	Consensus	NDFIP1
immature vs mature	Consensus	OLIG1
immature vs mature	Consensus	COL4A1
immature vs mature	Consensus	DCX
immature vs mature	Consensus	BAIAP2L1
immature vs mature	Consensus	CALY
immature vs mature	Consensus	CFTR
immature vs mature	Consensus	VIM
immature vs mature	Consensus	TNC
immature vs mature	Consensus	ARL6IP5
immature vs mature	Consensus	PGM2L1
immature vs mature	Consensus	NTNG1
immature vs mature	Consensus	HSPH1
immature vs mature	Consensus	ACTB
immature vs mature	Consensus	AMER2
immature vs mature	Consensus	GNB2L1
immature vs mature	Consensus	PGRMC1
immature vs mature	Consensus	OOEP
immature vs mature	Consensus	GAP43
immature vs mature	Consensus	HIST1H2AC
immature vs mature	Consensus	C1QTNF4
immature vs mature	Consensus	RPRM
immature vs mature	Consensus	GNG4
immature vs mature	Consensus	PGAP1
immature vs mature	Consensus	PTGES3
immature vs mature	Consensus	VCAM1
immature vs mature	Consensus	BTG1
immature vs mature	Consensus	PCDH19
immature vs mature	Consensus	APLP2
immature vs mature	Consensus	MORF4L1
immature vs mature	Consensus	GRIK3
immature vs mature	Consensus	PTPRE
immature vs mature	Consensus	SLA
immature vs mature	Consensus	TTC9B
immature vs mature	Consensus	PAFAH1B3
immature vs mature	Consensus	KIRREL
immature vs mature	Consensus	ODC1
immature vs mature	Consensus	NEGR1
immature vs mature	Consensus	MAP2
immature vs mature	Consensus	PDIA6
immature vs mature	Consensus	KIF18A
immature vs mature	Consensus	CTTNBP2
immature vs mature	Consensus	RAPH1
immature vs mature	Consensus	C9orf84
immature vs mature	Consensus	ASXL3
immature vs mature	Consensus	BCHE
immature vs mature	Consensus	ACTN2
immature vs mature	Consensus	PCDH17
immature vs mature	Consensus	CDCA7L
immature vs mature	Consensus	RAB8B
immature vs mature	Consensus	SPCS2
immature vs mature	Consensus	NCALD
immature vs mature	Consensus	ID1
immature vs mature	Consensus	TMED9
immature vs mature	Consensus	SELK
immature vs mature	Consensus	DBF4
immature vs mature	Consensus	C11orf96
immature vs mature	Consensus	SMC4
immature vs mature	Consensus	BTF3
immature vs mature	Consensus	RPS14
immature vs mature	Consensus	FHL1
immature vs mature	Consensus	KCNQ1OT1
immature vs mature	Consensus	C4orf48
immature vs mature	Consensus	F3
immature vs mature	Consensus	BTG2
immature vs mature	Consensus	RP11-452H21.1
immature vs mature	Consensus	SPSB4
immature vs mature	Consensus	KCNT2
immature vs mature	Consensus	SLC26A3
immature vs mature	Consensus	SCG2
immature vs mature	Consensus	CDH13
immature vs mature	Consensus	CNIH2
immature vs mature	Consensus	SRGAP2
immature vs mature	Consensus	ITM2B
immature vs mature	Consensus	HMGN2
immature vs mature	Consensus	WIPF3
immature vs mature	Consensus	EEF2
immature vs mature	Consensus	LPL
immature vs mature	Consensus	HSP90B1
immature vs mature	Consensus	CFL1
immature vs mature	Consensus	ANKRD37
immature vs mature	Consensus	TSPAN7
immature vs mature	Consensus	ARL15
immature vs mature	Consensus	SEMA6D
immature vs mature	Consensus	C9orf16
immature vs mature	Consensus	DUOX1
immature vs mature	Consensus	CTD-2541J13.2
immature vs mature	Consensus	DBI
immature vs mature	Consensus	FAT4
immature vs mature	Consensus	CTC-467M3.1
immature vs mature	Consensus	RRAGA
immature vs mature	Consensus	SP5
immature vs mature	Consensus	COCH
immature vs mature	Consensus	SUB1
immature vs mature	Consensus	SLC16A1
immature vs mature	Consensus	SPRY2
immature vs mature	Consensus	SNTG1
immature vs mature	Consensus	SDC3
immature vs mature	Consensus	FGF13
immature vs mature	Consensus	MEX3A
immature vs mature	Consensus	TLE2
immature vs mature	Consensus	RP11-390P2.4
immature vs mature	Consensus	SEZ6
immature vs mature	Consensus	CHGA
immature vs mature	Consensus	TMEM35
immature vs mature	Consensus	SNAP25-AS1
immature vs mature	Consensus	ARPP21
immature vs mature	Consensus	SMARCA1
immature vs mature	Consensus	CACNG4
immature vs mature	Consensus	RP11-196H14.2
immature vs mature	Consensus	GUCY1A2
immature vs mature	Consensus	SST
immature vs mature	Consensus	TUBB4B
immature vs mature	Consensus	WEE1
immature vs mature	Consensus	RIMS4
immature vs mature	Consensus	ARX
immature vs mature	Consensus	MLLT11
immature vs mature	Consensus	DLEU1
immature vs mature	Consensus	HSBP1
immature vs mature	Consensus	ISLR2
immature vs mature	Consensus	IRF2BP2
immature iAstro vs mature iAstro	immature iAstro specific (up)	CDKN1A
immature iAstro vs mature iAstro	immature iAstro specific (up)	TOP2A
immature iAstro vs mature iAstro	immature iAstro specific (up)	CEBPD
immature iAstro vs mature iAstro	immature iAstro specific (up)	MDK
immature iAstro vs mature iAstro	immature iAstro specific (up)	ASPM
immature iAstro vs mature iAstro	immature iAstro specific (up)	LDHA
immature iAstro vs mature iAstro	immature iAstro specific (up)	LRRC10B
immature iAstro vs mature iAstro	immature iAstro specific (up)	HBB
immature iAstro vs mature iAstro	immature iAstro specific (up)	CALM1
immature iAstro vs mature iAstro	immature iAstro specific (up)	STK17A
immature iAstro vs mature iAstro	immature iAstro specific (up)	TNS1
immature iAstro vs mature iAstro	immature iAstro specific (up)	CDK1
immature iAstro vs mature iAstro	immature iAstro specific (up)	HMGB2
immature iAstro vs mature iAstro	immature iAstro specific (up)	CENPF
immature iAstro vs mature iAstro	immature iAstro specific (up)	TPX2
immature iAstro vs mature iAstro	immature iAstro specific (up)	CKB
immature iAstro vs mature iAstro	immature iAstro specific (up)	CENPK
immature iAstro vs mature iAstro	immature iAstro specific (up)	MKI67
immature iAstro vs mature iAstro	immature iAstro specific (up)	ARHGAP21
immature iAstro vs mature iAstro	immature iAstro specific (up)	NR4A2
immature iAstro vs mature iAstro	immature iAstro specific (up)	PTX3
immature iAstro vs mature iAstro	immature iAstro specific (up)	IER5
immature iAstro vs mature iAstro	immature iAstro specific (up)	BNIP3
immature iAstro vs mature iAstro	immature iAstro specific (up)	DDX5
immature iAstro vs mature iAstro	immature iAstro specific (up)	TMSB15A
immature iAstro vs mature iAstro	immature iAstro specific (up)	NCAPG
immature iAstro vs mature iAstro	immature iAstro specific (up)	SNHG7
immature iAstro vs mature iAstro	immature iAstro specific (up)	CSRP2
immature iAstro vs mature iAstro	immature iAstro specific (up)	TMPO
immature iAstro vs mature iAstro	immature iAstro specific (up)	KIFC1
immature iAstro vs mature iAstro	immature iAstro specific (up)	NUSAP1
immature iAstro vs mature iAstro	immature iAstro specific (up)	BUB1B
immature iAstro vs mature iAstro	immature iAstro specific (up)	BUB1
immature iAstro vs mature iAstro	immature iAstro specific (up)	ANAPC11
immature iAstro vs mature iAstro	immature iAstro specific (up)	HBA2
immature iAstro vs mature iAstro	immature iAstro specific (up)	UBE2S
immature iAstro vs mature iAstro	immature iAstro specific (up)	MRFAP1
immature iAstro vs mature iAstro	immature iAstro specific (up)	ARL4A
immature iAstro vs mature iAstro	immature iAstro specific (up)	KIF23
immature iAstro vs mature iAstro	immature iAstro specific (up)	TTK
immature iAstro vs mature iAstro	immature iAstro specific (up)	TIMP3
immature iAstro vs mature iAstro	immature iAstro specific (up)	RTKN2
immature iAstro vs mature iAstro	immature iAstro specific (up)	CLIC1
immature iAstro vs mature iAstro	immature iAstro specific (up)	CD82
immature iAstro vs mature iAstro	immature iAstro specific (up)	DEPDC1B
immature iAstro vs mature iAstro	immature iAstro specific (up)	DLGAP5
immature iAstro vs mature iAstro	immature iAstro specific (up)	TMEM255A
immature iAstro vs mature iAstro	immature iAstro specific (up)	ARHGAP11A
immature iAstro vs mature iAstro	immature iAstro specific (up)	PBK
immature iAstro vs mature iAstro	immature iAstro specific (up)	NUDCD2
immature iAstro vs mature iAstro	immature iAstro specific (up)	KIF11
immature iAstro vs mature iAstro	immature iAstro specific (up)	SLC16A3
immature iAstro vs mature iAstro	immature iAstro specific (up)	RP11-123M6.2
immature iAstro vs mature iAstro	immature iAstro specific (up)	CENPE
immature iAstro vs mature iAstro	immature iAstro specific (up)	VEPH1
immature iAstro vs mature iAstro	immature iAstro specific (up)	RNF152
immature iAstro vs mature iAstro	immature iAstro specific (up)	SPC25
immature iAstro vs mature iAstro	immature iAstro specific (up)	LRCH1
immature iAstro vs mature iAstro	immature iAstro specific (up)	FTL
immature iAstro vs mature iAstro	immature iAstro specific (up)	NDC80
immature iAstro vs mature iAstro	immature iAstro specific (up)	MCAM
immature iAstro vs mature iAstro	immature iAstro specific (up)	PRC1
immature iAstro vs mature iAstro	immature iAstro specific (up)	FBXO21
immature iAstro vs mature iAstro	immature iAstro specific (up)	BMP6
immature iAstro vs mature iAstro	immature iAstro specific (up)	MELK
immature iAstro vs mature iAstro	immature iAstro specific (up)	P4HA3
immature iAstro vs mature iAstro	immature iAstro specific (up)	E2F7
immature iAstro vs mature iAstro	immature iAstro specific (up)	PARP2
immature iAstro vs mature iAstro	immature iAstro specific (up)	FBXO5
immature iAstro vs mature iAstro	immature iAstro specific (up)	TPI1
immature iAstro vs mature iAstro	immature iAstro specific (up)	HMGB1
immature iAstro vs mature iAstro	immature iAstro specific (up)	IGSF3
immature iAstro vs mature iAstro	immature iAstro specific (up)	SLC3A2
immature iAstro vs mature iAstro	immature iAstro specific (up)	HELLS
immature iAstro vs mature iAstro	immature iAstro specific (up)	PER1
immature iAstro vs mature iAstro	immature iAstro specific (up)	SGOL1
immature iAstro vs mature iAstro	immature iAstro specific (up)	RP11-712B9.2
immature iAstro vs mature iAstro	immature iAstro specific (up)	ARHGAP11B
immature iAstro vs mature iAstro	immature iAstro specific (up)	CENPU
immature iAstro vs mature iAstro	immature iAstro specific (up)	GTSE1
immature iAstro vs mature iAstro	immature iAstro specific (up)	BRCA2
immature iAstro vs mature iAstro	immature iAstro specific (up)	PTTG1
immature iAstro vs mature iAstro	immature iAstro specific (up)	GID8
immature iAstro vs mature iAstro	immature iAstro specific (up)	VAPA
immature iAstro vs mature iAstro	immature iAstro specific (up)	DTL
immature iAstro vs mature iAstro	immature iAstro specific (up)	C1QTNF7
immature iAstro vs mature iAstro	immature iAstro specific (up)	RP11-619L19.1
immature iAstro vs mature iAstro	immature iAstro specific (up)	HILPDA
immature iAstro vs mature iAstro	immature iAstro specific (up)	LRFN5
immature iAstro vs mature iAstro	immature iAstro specific (up)	NOL7
immature iAstro vs mature iAstro	immature iAstro specific (up)	EDA2R
immature iAstro vs mature iAstro	immature iAstro specific (up)	NEIL3
immature iAstro vs mature iAstro	immature iAstro specific (up)	BEND7
immature iAstro vs mature iAstro	immature iAstro specific (up)	C3orf65
immature iAstro vs mature iAstro	immature iAstro specific (up)	FANCI
immature iAstro vs mature iAstro	immature iAstro specific (up)	BIRC5
immature iAstro vs mature iAstro	immature iAstro specific (up)	ECT2
immature iAstro vs mature iAstro	immature iAstro specific (up)	SKP1
immature iAstro vs mature iAstro	immature iAstro specific (up)	SQSTM1
immature iAstro vs mature iAstro	immature iAstro specific (up)	LPAR2
immature pAstro vs mature pAstro	immature pAstro specific (up)	TMEM132D
immature pAstro vs mature pAstro	immature pAstro specific (up)	HES5
immature pAstro vs mature pAstro	immature pAstro specific (up)	DAB1
immature pAstro vs mature pAstro	immature pAstro specific (up)	CPNE5
immature pAstro vs mature pAstro	immature pAstro specific (up)	JUN
immature pAstro vs mature pAstro	immature pAstro specific (up)	SCG3
immature pAstro vs mature pAstro	immature pAstro specific (up)	GPR56
immature pAstro vs mature pAstro	immature pAstro specific (up)	FAT3
immature pAstro vs mature pAstro	immature pAstro specific (up)	ATP1B2
immature pAstro vs mature pAstro	immature pAstro specific (up)	RALGAPA2
immature pAstro vs mature pAstro	immature pAstro specific (up)	PTPRG
immature pAstro vs mature pAstro	immature pAstro specific (up)	GRM3
immature pAstro vs mature pAstro	immature pAstro specific (up)	ADAMTS9
immature pAstro vs mature pAstro	immature pAstro specific (up)	UNC5D
immature pAstro vs mature pAstro	immature pAstro specific (up)	GLUL
immature pAstro vs mature pAstro	immature pAstro specific (up)	MFGE8
immature pAstro vs mature pAstro	immature pAstro specific (up)	NCAN
immature pAstro vs mature pAstro	immature pAstro specific (up)	KAZN
immature pAstro vs mature pAstro	immature pAstro specific (up)	PPP1R3C
immature pAstro vs mature pAstro	immature pAstro specific (up)	SOX9
immature pAstro vs mature pAstro	immature pAstro specific (up)	PDE3A
immature pAstro vs mature pAstro	immature pAstro specific (up)	MSMO1
immature pAstro vs mature pAstro	immature pAstro specific (up)	PSAP
immature pAstro vs mature pAstro	immature pAstro specific (up)	AC011043.1
immature pAstro vs mature pAstro	immature pAstro specific (up)	IGDCC3
immature pAstro vs mature pAstro	immature pAstro specific (up)	TMTC2
immature pAstro vs mature pAstro	immature pAstro specific (up)	SMURF2
immature pAstro vs mature pAstro	immature pAstro specific (up)	GPR37L1
immature pAstro vs mature pAstro	immature pAstro specific (up)	METRN
immature pAstro vs mature pAstro	immature pAstro specific (up)	EFHD2
immature pAstro vs mature pAstro	immature pAstro specific (up)	PLAGL1
immature pAstro vs mature pAstro	immature pAstro specific (up)	HKDC1
immature pAstro vs mature pAstro	immature pAstro specific (up)	GABBR2
immature pAstro vs mature pAstro	immature pAstro specific (up)	L3MBTL4
immature pAstro vs mature pAstro	immature pAstro specific (up)	SORBS2
immature pAstro vs mature pAstro	immature pAstro specific (up)	TTTY14
immature pAstro vs mature pAstro	immature pAstro specific (up)	CXCL14
immature pAstro vs mature pAstro	immature pAstro specific (up)	HMGCS1
immature pAstro vs mature pAstro	immature pAstro specific (up)	GALNT16
immature pAstro vs mature pAstro	immature pAstro specific (up)	KCNN2
immature pAstro vs mature pAstro	immature pAstro specific (up)	RHOB
immature pAstro vs mature pAstro	immature pAstro specific (up)	MYH9
immature pAstro vs mature pAstro	immature pAstro specific (up)	HGF
immature pAstro vs mature pAstro	immature pAstro specific (up)	SLC20A2
immature pAstro vs mature pAstro	immature pAstro specific (up)	CLU
immature pAstro vs mature pAstro	immature pAstro specific (up)	PI4K2B
immature pAstro vs mature pAstro	immature pAstro specific (up)	FZD8
immature pAstro vs mature pAstro	immature pAstro specific (up)	LYN
immature pAstro vs mature pAstro	immature pAstro specific (up)	LGR6
immature pAstro vs mature pAstro	immature pAstro specific (up)	ZFP36L1
immature pAstro vs mature pAstro	immature pAstro specific (up)	ETV5
immature pAstro vs mature pAstro	immature pAstro specific (up)	PHYHIPL
immature pAstro vs mature pAstro	immature pAstro specific (up)	CANX
immature pAstro vs mature pAstro	immature pAstro specific (up)	NLGN4Y
immature pAstro vs mature pAstro	immature pAstro specific (up)	C16orf74
immature pAstro vs mature pAstro	immature pAstro specific (up)	CPEB2
immature pAstro vs mature pAstro	immature pAstro specific (up)	UTY
immature pAstro vs mature pAstro	immature pAstro specific (up)	TMBIM6
immature pAstro vs mature pAstro	immature pAstro specific (up)	RP11-114N19.3
immature pAstro vs mature pAstro	immature pAstro specific (up)	EPHB2
immature pAstro vs mature pAstro	immature pAstro specific (up)	ACER3
immature pAstro vs mature pAstro	immature pAstro specific (up)	WDR86
immature pAstro vs mature pAstro	immature pAstro specific (up)	NKAIN4
immature pAstro vs mature pAstro	immature pAstro specific (up)	FRMD6
immature pAstro vs mature pAstro	immature pAstro specific (up)	CTC-498M16.4
immature pAstro vs mature pAstro	immature pAstro specific (up)	IDH1
immature pAstro vs mature pAstro	immature pAstro specific (up)	S1PR1
immature pAstro vs mature pAstro	immature pAstro specific (up)	KCNMB2
immature pAstro vs mature pAstro	immature pAstro specific (up)	DBX2
immature pAstro vs mature pAstro	immature pAstro specific (up)	NSF
immature pAstro vs mature pAstro	immature pAstro specific (up)	DPP6
immature pAstro vs mature pAstro	immature pAstro specific (up)	WWC2
immature pAstro vs mature pAstro	immature pAstro specific (up)	MTRNR2L8
immature pAstro vs mature pAstro	immature pAstro specific (up)	ADAMTS18
immature pAstro vs mature pAstro	immature pAstro specific (up)	STIM2
immature pAstro vs mature pAstro	immature pAstro specific (up)	SLC27A6
immature pAstro vs mature pAstro	immature pAstro specific (up)	FOXN2
immature pAstro vs mature pAstro	immature pAstro specific (up)	NUP214
immature pAstro vs mature pAstro	immature pAstro specific (up)	PDGFC
immature pAstro vs mature pAstro	immature pAstro specific (up)	ENHO
immature pAstro vs mature pAstro	immature pAstro specific (up)	MIR181A1HG
immature pAstro vs mature pAstro	immature pAstro specific (up)	SGCE
immature pAstro vs mature pAstro	immature pAstro specific (up)	TMEM74B
immature pAstro vs mature pAstro	immature pAstro specific (up)	OSBPL3
immature pAstro vs mature pAstro	immature pAstro specific (up)	TSNARE1
immature pAstro vs mature pAstro	immature pAstro specific (up)	NRXN2
immature pAstro vs mature pAstro	immature pAstro specific (up)	CEP128
immature pAstro vs mature pAstro	immature pAstro specific (up)	LMO2
immature pAstro vs mature pAstro	immature pAstro specific (up)	LDB2
immature pAstro vs mature pAstro	immature pAstro specific (up)	MLC1
immature pAstro vs mature pAstro	immature pAstro specific (up)	PEA15
immature pAstro vs mature pAstro	immature pAstro specific (up)	SELT
immature pAstro vs mature pAstro	immature pAstro specific (up)	PLCE1
immature pAstro vs mature pAstro	immature pAstro specific (up)	EAF2
immature pAstro vs mature pAstro	immature pAstro specific (up)	DDIT4
immature pAstro vs mature pAstro	immature pAstro specific (up)	INSIG1
immature pAstro vs mature pAstro	immature pAstro specific (up)	ABHD3
immature pAstro vs mature pAstro	immature pAstro specific (up)	ZMAT3
immature pAstro vs mature pAstro	immature pAstro specific (up)	LAMP1
immature pAstro vs mature pAstro	immature pAstro specific (up)	KPNA2
immature pAstro vs mature pAstro	immature pAstro specific (up)	RP3-395M20.12
immature pAstro vs mature pAstro	immature pAstro specific (up)	PRNP
immature pAstro vs mature pAstro	immature pAstro specific (up)	SPRY1
immature pAstro vs mature pAstro	immature pAstro specific (up)	TACC2
immature pAstro vs mature pAstro	immature pAstro specific (up)	FAM84B
immature pAstro vs mature pAstro	immature pAstro specific (up)	RP11-181B18.1
immature pAstro vs mature pAstro	immature pAstro specific (up)	FAM13A
immature pAstro vs mature pAstro	immature pAstro specific (up)	IDI1
immature pAstro vs mature pAstro	immature pAstro specific (up)	SCD
immature pAstro vs mature pAstro	immature pAstro specific (up)	TRIB1
immature pAstro vs mature pAstro	immature pAstro specific (up)	LINC00943
immature pAstro vs mature pAstro	immature pAstro specific (up)	MTHFD2L
immature pAstro vs mature pAstro	immature pAstro specific (up)	RP5-1007M22.2
immature pAstro vs mature pAstro	immature pAstro specific (up)	ST8SIA1
immature pAstro vs mature pAstro	immature pAstro specific (up)	IL6ST
immature pAstro vs mature pAstro	immature pAstro specific (up)	LEF1
immature pAstro vs mature pAstro	immature pAstro specific (up)	PPP1R10
immature pAstro vs mature pAstro	immature pAstro specific (up)	DAG1
immature pAstro vs mature pAstro	immature pAstro specific (up)	AC133633.2
immature pAstro vs mature pAstro	immature pAstro specific (up)	CHMP4B
immature pAstro vs mature pAstro	immature pAstro specific (up)	TMEM132A
immature pAstro vs mature pAstro	immature pAstro specific (up)	CTC-498M16.2
immature pAstro vs mature pAstro	immature pAstro specific (up)	RP11-561I11.4
immature pAstro vs mature pAstro	immature pAstro specific (up)	CALU
immature pAstro vs mature pAstro	immature pAstro specific (up)	ZNRF2
immature pAstro vs mature pAstro	immature pAstro specific (up)	NT5C3A
immature pAstro vs mature pAstro	immature pAstro specific (up)	DIO2-AS1
immature pAstro vs mature pAstro	immature pAstro specific (up)	USP9Y
immature pAstro vs mature pAstro	immature pAstro specific (up)	STAC
immature pAstro vs mature pAstro	immature pAstro specific (up)	P4HB
immature pAstro vs mature pAstro	immature pAstro specific (up)	S100A16
immature pAstro vs mature pAstro	immature pAstro specific (up)	ATP6V0E2
immature pAstro vs mature pAstro	immature pAstro specific (up)	DUSP6
immature pAstro vs mature pAstro	immature pAstro specific (up)	RP11-673F18.1
immature pAstro vs mature pAstro	immature pAstro specific (up)	JUNB
immature pAstro vs mature pAstro	immature pAstro specific (up)	RP11-260G13.1
immature pAstro vs mature pAstro	immature pAstro specific (up)	STARD4
immature pAstro vs mature pAstro	immature pAstro specific (up)	GAB2
immature pAstro vs mature pAstro	immature pAstro specific (up)	DHCR7
immature pAstro vs mature pAstro	immature pAstro specific (up)	C1orf95
immature pAstro vs mature pAstro	immature pAstro specific (up)	KCNJ16
immature pAstro vs mature pAstro	immature pAstro specific (up)	ATP6AP1
immature pAstro vs mature pAstro	immature pAstro specific (up)	SYCP2
immature pAstro vs mature pAstro	immature pAstro specific (up)	VCAN
immature pAstro vs mature pAstro	immature pAstro specific (up)	TRIM47
immature pAstro vs mature pAstro	immature pAstro specific (up)	FNBP1L
immature pAstro vs mature pAstro	immature pAstro specific (up)	KCNE4
immature pAstro vs mature pAstro	immature pAstro specific (up)	OMG
immature pAstro vs mature pAstro	immature pAstro specific (up)	SV2A
immature pAstro vs mature pAstro	immature pAstro specific (up)	IL33
immature pAstro vs mature pAstro	immature pAstro specific (up)	ABTB2
immature pAstro vs mature pAstro	immature pAstro specific (up)	LAMP5
immature pAstro vs mature pAstro	immature pAstro specific (up)	SHISA6
immature pAstro vs mature pAstro	immature pAstro specific (up)	CSTF3
immature pAstro vs mature pAstro	immature pAstro specific (up)	PTDSS1
immature pAstro vs mature pAstro	immature pAstro specific (up)	ZNF770
immature pAstro vs mature pAstro	immature pAstro specific (up)	ETV4
immature pAstro vs mature pAstro	immature pAstro specific (up)	CD164
immature pAstro vs mature pAstro	immature pAstro specific (up)	GPC4
immature pAstro vs mature pAstro	immature pAstro specific (up)	PDCD4
immature pAstro vs mature pAstro	immature pAstro specific (up)	TTPA
immature pAstro vs mature pAstro	immature pAstro specific (up)	SLC30A10
immature pAstro vs mature pAstro	immature pAstro specific (up)	TSKU
immature pAstro vs mature pAstro	immature pAstro specific (up)	GPR162
immature pAstro vs mature pAstro	immature pAstro specific (up)	RP11-174O3.3
immature pAstro vs mature pAstro	immature pAstro specific (up)	COG2
immature pAstro vs mature pAstro	immature pAstro specific (up)	SEC61A1
immature pAstro vs mature pAstro	immature pAstro specific (up)	CDON
immature pAstro vs mature pAstro	immature pAstro specific (up)	AC005009.2
immature pAstro vs mature pAstro	immature pAstro specific (up)	SLC25A5
immature pAstro vs mature pAstro	immature pAstro specific (up)	PCYOX1
immature pAstro vs mature pAstro	immature pAstro specific (up)	DCHS1
immature pAstro vs mature pAstro	immature pAstro specific (up)	HSPA13
immature pAstro vs mature pAstro	immature pAstro specific (up)	PCBP1
immature pAstro vs mature pAstro	immature pAstro specific (up)	ABCA13
immature pAstro vs mature pAstro	immature pAstro specific (up)	RPN2
immature pAstro vs mature pAstro	immature pAstro specific (up)	LGALSL
immature pAstro vs mature pAstro	immature pAstro specific (up)	PPP2R1A
immature pAstro vs mature pAstro	immature pAstro specific (up)	RP1-78O14.1
immature pAstro vs mature pAstro	immature pAstro specific (up)	HLA-C
immature pAstro vs mature pAstro	immature pAstro specific (up)	FGF9
immature pAstro vs mature pAstro	immature pAstro specific (up)	SOX21
immature pAstro vs mature pAstro	immature pAstro specific (up)	TRAM1
immature pAstro vs mature pAstro	immature pAstro specific (up)	IL12A
immature pAstro vs mature pAstro	immature pAstro specific (up)	GFPT2
immature pAstro vs mature pAstro	immature pAstro specific (up)	PPP1R3G
immature pAstro vs mature pAstro	immature pAstro specific (up)	NR1D1
immature pAstro vs mature pAstro	immature pAstro specific (up)	TMEM161B
immature pAstro vs mature pAstro	immature pAstro specific (up)	AC007038.7
immature pAstro vs mature pAstro	immature pAstro specific (up)	PRKD3
immature pAstro vs mature pAstro	immature pAstro specific (up)	TSHZ2
immature pAstro vs mature pAstro	immature pAstro specific (up)	TM9SF2
immature pAstro vs mature pAstro	immature pAstro specific (up)	SURF4
immature pAstro vs mature pAstro	immature pAstro specific (up)	MID1IP1
immature pAstro vs mature pAstro	immature pAstro specific (up)	PRTG
immature pAstro vs mature pAstro	immature pAstro specific (up)	HCCAT3
immature pAstro vs mature pAstro	immature pAstro specific (up)	DBP
immature pAstro vs mature pAstro	immature pAstro specific (up)	CD101
immature pAstro vs mature pAstro	immature pAstro specific (up)	LAPTM4A
immature pAstro vs mature pAstro	immature pAstro specific (up)	NTN1
immature pAstro vs mature pAstro	immature pAstro specific (up)	CTSL
immature pAstro vs mature pAstro	immature pAstro specific (up)	C1QL2
immature pAstro vs mature pAstro	immature pAstro specific (up)	FBN1
immature pAstro vs mature pAstro	immature pAstro specific (up)	2026-09-15
immature pAstro vs mature pAstro	immature pAstro specific (up)	RP11-176N18.2
immature pAstro vs mature pAstro	immature pAstro specific (up)	ADRA1B
immature pAstro vs mature pAstro	immature pAstro specific (up)	TMEM257
immature pAstro vs mature pAstro	immature pAstro specific (up)	ECI2
immature pAstro vs mature pAstro	immature pAstro specific (up)	PCDH8
immature pAstro vs mature pAstro	immature pAstro specific (up)	RP11-159D12.5
immature pAstro vs mature pAstro	immature pAstro specific (up)	CCNG2
immature pAstro vs mature pAstro	immature pAstro specific (up)	DACH1
immature pAstro vs mature pAstro	immature pAstro specific (up)	LAMA4
immature pAstro vs mature pAstro	immature pAstro specific (up)	LRP10
immature pAstro vs mature pAstro	immature pAstro specific (up)	SEL1L
immature pAstro vs mature pAstro	immature pAstro specific (up)	MARVELD1
immature pAstro vs mature pAstro	immature pAstro specific (up)	BLM
immature pAstro vs mature pAstro	immature pAstro specific (up)	AR
immature pAstro vs mature pAstro	immature pAstro specific (up)	C9orf153
immature pAstro vs mature pAstro	immature pAstro specific (up)	CDHR1
immature pAstro vs mature pAstro	immature pAstro specific (up)	MBIP
immature pAstro vs mature pAstro	immature pAstro specific (up)	MB21D2
immature pAstro vs mature pAstro	immature pAstro specific (up)	PDZRN4
immature pAstro vs mature pAstro	immature pAstro specific (up)	ANKRD50
immature pAstro vs mature pAstro	immature pAstro specific (up)	CCND1
immature pAstro vs mature pAstro	immature pAstro specific (up)	WNT7A
immature pAstro vs mature pAstro	immature pAstro specific (up)	FGFRL1
immature pAstro vs mature pAstro	immature pAstro specific (up)	AC007563.5
immature pAstro vs mature pAstro	immature pAstro specific (up)	ARL8A
immature pAstro vs mature pAstro	immature pAstro specific (up)	PLAC9
immature pAstro vs mature pAstro	immature pAstro specific (up)	CCDC88C
immature pAstro vs mature pAstro	immature pAstro specific (up)	TENM1
immature pAstro vs mature pAstro	immature pAstro specific (up)	ZC3HAV1
immature pAstro vs mature pAstro	immature pAstro specific (up)	C14orf23
immature pAstro vs mature pAstro	immature pAstro specific (up)	ABCC4
immature pAstro vs mature pAstro	immature pAstro specific (up)	IER2
immature pAstro vs mature pAstro	immature pAstro specific (up)	RP11-161I10.1
immature pAstro vs mature pAstro	immature pAstro specific (up)	DNAJB9
immature pAstro vs mature pAstro	immature pAstro specific (up)	FBXO30
immature pAstro vs mature pAstro	immature pAstro specific (up)	DHCR24
immature pAstro vs mature pAstro	immature pAstro specific (up)	LAMTOR1
immature pAstro vs mature pAstro	immature pAstro specific (up)	PPP1R3D
immature pAstro vs mature pAstro	immature pAstro specific (up)	EFNB1
immature pAstro vs mature pAstro	immature pAstro specific (up)	DDX3Y
immature pAstro vs mature pAstro	immature pAstro specific (up)	CTB-1I21.1
immature pAstro vs mature pAstro	immature pAstro specific (up)	RP11-544A12.8
immature pAstro vs mature pAstro	immature pAstro specific (up)	RP11-234B24.6
immature pAstro vs mature pAstro	immature pAstro specific (up)	MAMDC2-AS1
immature pAstro vs mature pAstro	immature pAstro specific (up)	CPNE2
immature pAstro vs mature pAstro	immature pAstro specific (up)	KDM5D
immature pAstro vs mature pAstro	immature pAstro specific (up)	USP6NL
immature pAstro vs mature pAstro	immature pAstro specific (up)	C2orf69
immature pAstro vs mature pAstro	immature pAstro specific (up)	ZNF718
immature pAstro vs mature pAstro	immature pAstro specific (up)	COL6A1
immature pAstro vs mature pAstro	immature pAstro specific (up)	SGPL1
immature pAstro vs mature pAstro	immature pAstro specific (up)	LIX1
immature pAstro vs mature pAstro	immature pAstro specific (up)	RP11-553L6.5
immature pAstro vs mature pAstro	immature pAstro specific (up)	SGCB
immature pAstro vs mature pAstro	immature pAstro specific (up)	PCAT1
immature pAstro vs mature pAstro	immature pAstro specific (up)	SLITRK3
immature pAstro vs mature pAstro	immature pAstro specific (up)	RP11-378A12.1
immature pAstro vs mature pAstro	immature pAstro specific (up)	IMPAD1
immature pAstro vs mature pAstro	immature pAstro specific (up)	TMEM33
immature pAstro vs mature pAstro	immature pAstro specific (up)	C12orf79
immature pAstro vs mature pAstro	immature pAstro specific (up)	SOX1
immature pAstro vs mature pAstro	immature pAstro specific (up)	PPP1R15B
immature pAstro vs mature pAstro	immature pAstro specific (up)	CTSB
immature pAstro vs mature pAstro	immature pAstro specific (up)	SLC39A7
immature pAstro vs mature pAstro	immature pAstro specific (up)	PDIA4
immature pAstro vs mature pAstro	immature pAstro specific (up)	KCNC4
immature pAstro vs mature pAstro	immature pAstro specific (up)	RP11-363J20.2
immature pAstro vs mature pAstro	immature pAstro specific (up)	RP11-710F7.3
immature pAstro vs mature pAstro	immature pAstro specific (up)	SMAD4
immature pAstro vs mature pAstro	immature pAstro specific (up)	RP11-158M2.3
immature pAstro vs mature pAstro	immature pAstro specific (up)	DUSP1
immature pAstro vs mature pAstro	immature pAstro specific (up)	AC007277.3
immature pAstro vs mature pAstro	immature pAstro specific (up)	FZD2
immature pAstro vs mature pAstro	immature pAstro specific (up)	RP11-302M6.4
immature pAstro vs mature pAstro	immature pAstro specific (up)	CD302
immature pAstro vs mature pAstro	immature pAstro specific (up)	PCDH20
immature pAstro vs mature pAstro	immature pAstro specific (up)	NEDD4
immature pAstro vs mature pAstro	immature pAstro specific (up)	ALPL
immature pAstro vs mature pAstro	immature pAstro specific (up)	MOB1A
immature pAstro vs mature pAstro	immature pAstro specific (up)	NOVA1-AS1
immature pAstro vs mature pAstro	immature pAstro specific (up)	RBPMS2
immature pAstro vs mature pAstro	immature pAstro specific (up)	SLC35B2
immature pAstro vs mature pAstro	immature pAstro specific (up)	CBX4
immature pAstro vs mature pAstro	immature pAstro specific (up)	MLTK
immature pAstro vs mature pAstro	immature pAstro specific (up)	TNFAIP6
immature pAstro vs mature pAstro	immature pAstro specific (up)	KLF3
immature pAstro vs mature pAstro	immature pAstro specific (up)	ASB8
immature pAstro vs mature pAstro	immature pAstro specific (up)	MUC20
immature pAstro vs mature pAstro	immature pAstro specific (up)	CXCL12
immature pAstro vs mature pAstro	immature pAstro specific (up)	ATMIN
immature pAstro vs mature pAstro	immature pAstro specific (up)	C17orf58
immature pAstro vs mature pAstro	immature pAstro specific (up)	RP3-326L13.3
immature pAstro vs mature pAstro	immature pAstro specific (up)	C5orf24
immature pAstro vs mature pAstro	immature pAstro specific (up)	MED17
immature pAstro vs mature pAstro	immature pAstro specific (up)	CNTD2
immature pAstro vs mature pAstro	immature pAstro specific (up)	STRADB
immature pAstro vs mature pAstro	immature pAstro specific (up)	PANK1
immature pAstro vs mature pAstro	immature pAstro specific (up)	RP11-89K10.1
immature pAstro vs mature pAstro	immature pAstro specific (up)	RP11-356I2.4
immature pAstro vs mature pAstro	immature pAstro specific (up)	ALDH1L1-AS2
immature pAstro vs mature pAstro	immature pAstro specific (up)	DNAJB5
immature pAstro vs mature pAstro	immature pAstro specific (up)	ATP11C
immature pAstro vs mature pAstro	immature pAstro specific (up)	ARHGDIA
immature pAstro vs mature pAstro	immature pAstro specific (up)	CLDN5
immature pAstro vs mature pAstro	immature pAstro specific (up)	TRMT13
immature pAstro vs mature pAstro	immature pAstro specific (up)	RP11-134O21.1
immature pAstro vs mature pAstro	immature pAstro specific (up)	ADAMTS5
immature pAstro vs mature pAstro	immature pAstro specific (up)	TMEM200C
immature pAstro vs mature pAstro	immature pAstro specific (up)	VIPR2
immature pAstro vs mature pAstro	immature pAstro specific (up)	NDUFB5
immature pAstro vs mature pAstro	immature pAstro specific (up)	PHF10
immature pAstro vs mature pAstro	immature pAstro specific (up)	TMEM68
immature pAstro vs mature pAstro	immature pAstro specific (up)	GALNT8
immature pAstro vs mature pAstro	immature pAstro specific (up)	IL12A-AS1
immature pAstro vs mature pAstro	immature pAstro specific (up)	PYGL
immature pAstro vs mature pAstro	immature pAstro specific (up)	RP11-710F7.2
immature pAstro vs mature pAstro	immature pAstro specific (up)	FMO2
immature pAstro vs mature pAstro	immature pAstro specific (up)	RP11-572C15.6
immature pAstro vs mature pAstro	immature pAstro specific (up)	KBTBD6
immature pAstro vs mature pAstro	immature pAstro specific (up)	TTTY10
immature pAstro vs mature pAstro	immature pAstro specific (up)	ATP6V1G1
immature pAstro vs mature pAstro	immature pAstro specific (up)	NUCB1
immature pAstro vs mature pAstro	immature pAstro specific (up)	RP11-773D16.1
immature pAstro vs mature pAstro	immature pAstro specific (up)	RP11-468H14.2
immature pAstro vs mature pAstro	immature pAstro specific (up)	ERICH2
immature pAstro vs mature pAstro	immature pAstro specific (up)	PSMB5
immature pAstro vs mature pAstro	immature pAstro specific (up)	PPP1R26
immature pAstro vs mature pAstro	immature pAstro specific (up)	SOCS1
immature pAstro vs mature pAstro	immature pAstro specific (up)	DNASE2
immature pAstro vs mature pAstro	immature pAstro specific (up)	RP11-38P22.2
immature pAstro vs mature pAstro	immature pAstro specific (up)	TAF7
immature pAstro vs mature pAstro	immature pAstro specific (up)	RP1-137K24.1
immature pAstro vs mature pAstro	immature pAstro specific (up)	RP11-108E14.1
immature pAstro vs mature pAstro	immature pAstro specific (up)	SMC3
immature pAstro vs mature pAstro	immature pAstro specific (up)	EMC6
immature pAstro vs mature pAstro	immature pAstro specific (up)	ZBTB33
immature pAstro vs mature pAstro	immature pAstro specific (up)	GRN
immature pAstro vs mature pAstro	immature pAstro specific (up)	RASL12
immature pAstro vs mature pAstro	immature pAstro specific (up)	NCSTN
immature pAstro vs mature pAstro	immature pAstro specific (up)	CTD-2298J14.2
immature pAstro vs mature pAstro	immature pAstro specific (up)	IRF2BPL
immature pAstro vs mature pAstro	immature pAstro specific (up)	RP11-283G6.4
immature pAstro vs mature pAstro	immature pAstro specific (up)	GNA11
immature pAstro vs mature pAstro	immature pAstro specific (up)	CDK5R1
immature pAstro vs mature pAstro	immature pAstro specific (up)	IGSF1
immature pAstro vs mature pAstro	immature pAstro specific (up)	RHBDD2
immature pAstro vs mature pAstro	immature pAstro specific (up)	THBS2
immature pAstro vs mature pAstro	immature pAstro specific (up)	C6orf1
immature pAstro vs mature pAstro	immature pAstro specific (up)	EI24
immature pAstro vs mature pAstro	immature pAstro specific (up)	LAMB4
immature pAstro vs mature pAstro	immature pAstro specific (up)	SLC31A1
immature pAstro vs mature pAstro	immature pAstro specific (up)	RP5-1057J7.6
immature pAstro vs mature pAstro	immature pAstro specific (up)	CDK2AP2
immature pAstro vs mature pAstro	immature pAstro specific (up)	ADH5
immature pAstro vs mature pAstro	immature pAstro specific (up)	RP11-157I4.4
immature pAstro vs mature pAstro	immature pAstro specific (up)	AC114877.3
immature pAstro vs mature pAstro	immature pAstro specific (up)	GPR37
immature pAstro vs mature pAstro	immature pAstro specific (up)	GNPDA2
immature pAstro vs mature pAstro	immature pAstro specific (up)	VDAC2
immature pAstro vs mature pAstro	immature pAstro specific (up)	ARL4D
immature pAstro vs mature pAstro	immature pAstro specific (up)	WNT3
immature pAstro vs mature pAstro	immature pAstro specific (up)	SRSF9
immature pAstro vs mature pAstro	immature pAstro specific (up)	BVES
immature pAstro vs mature pAstro	immature pAstro specific (up)	RP11-563P16.1
immature pAstro vs mature pAstro	immature pAstro specific (up)	KRT10
immature pAstro vs mature pAstro	immature pAstro specific (up)	KDELR1
immature pAstro vs mature pAstro	immature pAstro specific (up)	MYO3A
immature pAstro vs mature pAstro	immature pAstro specific (up)	FAM8A1
immature pAstro vs mature pAstro	immature pAstro specific (up)	AGPAT1
immature pAstro vs mature pAstro	immature pAstro specific (up)	ADAT2
immature pAstro vs mature pAstro	immature pAstro specific (up)	SLC30A1
immature pAstro vs mature pAstro	immature pAstro specific (up)	B3GALT6
immature pAstro vs mature pAstro	immature pAstro specific (up)	POLE2
immature pAstro vs mature pAstro	immature pAstro specific (up)	GALR1
immature pAstro vs mature pAstro	immature pAstro specific (up)	AC100830.3
immature pAstro vs mature pAstro	immature pAstro specific (up)	DPYSL3
immature pAstro vs mature pAstro	immature pAstro specific (up)	C12orf23
immature pAstro vs mature pAstro	immature pAstro specific (up)	CCDC85B
immature pAstro vs mature pAstro	immature pAstro specific (up)	PLEKHJ1
immature pAstro vs mature pAstro	immature pAstro specific (up)	LINC01102
immature pAstro vs mature pAstro	immature pAstro specific (up)	SLC2A1
immature pAstro vs mature pAstro	immature pAstro specific (up)	SCAMP4
immature pAstro vs mature pAstro	immature pAstro specific (up)	TMED2
immature pAstro vs mature pAstro	immature pAstro specific (up)	ARL5B
immature pAstro vs mature pAstro	immature pAstro specific (up)	FKBP1A
immature pAstro vs mature pAstro	immature pAstro specific (up)	TMEM115
immature pAstro vs mature pAstro	immature pAstro specific (up)	TMEM9
immature pAstro vs mature pAstro	immature pAstro specific (up)	RP11-69I8.3
immature pAstro vs mature pAstro	immature pAstro specific (up)	EPDR1
immature pAstro vs mature pAstro	immature pAstro specific (up)	FZD7
immature pAstro vs mature pAstro	immature pAstro specific (up)	RP11-145M9.4
immature pAstro vs mature pAstro	immature pAstro specific (up)	HNRNPH2
immature pAstro vs mature pAstro	immature pAstro specific (up)	FZD1
immature pAstro vs mature pAstro	immature pAstro specific (up)	PSMD6-AS2
immature pAstro vs mature pAstro	immature pAstro specific (up)	VMA21
immature pAstro vs mature pAstro	immature pAstro specific (up)	GPS2
immature pAstro vs mature pAstro	immature pAstro specific (up)	BCAP31
immature pAstro vs mature pAstro	immature pAstro specific (up)	EFNA1
immature pAstro vs mature pAstro	immature pAstro specific (up)	MEX3C
immature pAstro vs mature pAstro	immature pAstro specific (up)	HSPE1-MOB4
immature pAstro vs mature pAstro	immature pAstro specific (up)	SLC35G1
immature pAstro vs mature pAstro	immature pAstro specific (up)	RP11-475A13.1
immature pAstro vs mature pAstro	immature pAstro specific (up)	CMPK1
immature pAstro vs mature pAstro	immature pAstro specific (up)	ZDHHC15
immature pAstro vs mature pAstro	immature pAstro specific (up)	HYOU1
immature pAstro vs mature pAstro	immature pAstro specific (up)	LSM6
immature pAstro vs mature pAstro	immature pAstro specific (up)	ZFY
immature pAstro vs mature pAstro	immature pAstro specific (up)	COMMD6
immature pAstro vs mature pAstro	immature pAstro specific (up)	GNB2
immature pAstro vs mature pAstro	immature pAstro specific (up)	MBOAT7
immature pAstro vs mature pAstro	immature pAstro specific (up)	SPARC
immature pAstro vs mature pAstro	immature pAstro specific (up)	LGALS3BP
immature pAstro vs mature pAstro	immature pAstro specific (up)	GPR123
immature pAstro vs mature pAstro	immature pAstro specific (up)	PHB2
immature pAstro vs mature pAstro	immature pAstro specific (up)	SPNS1
immature pAstro vs mature pAstro	immature pAstro specific (up)	B4GALT2
immature pAstro vs mature pAstro	immature pAstro specific (up)	RP11-530C5.1
immature pAstro vs mature pAstro	immature pAstro specific (up)	AXIN2
immature pAstro vs mature pAstro	immature pAstro specific (up)	TTC30A
immature pAstro vs mature pAstro	immature pAstro specific (up)	SOD3
immature pAstro vs mature pAstro	immature pAstro specific (up)	NEDD1
immature pAstro vs mature pAstro	immature pAstro specific (up)	CCDC90B
immature pAstro vs mature pAstro	immature pAstro specific (up)	RP11-513G19.1
immature pAstro vs mature pAstro	immature pAstro specific (up)	ADO
immature pAstro vs mature pAstro	immature pAstro specific (up)	CHMP2B
immature pAstro vs mature pAstro	immature pAstro specific (up)	MMP2
immature pAstro vs mature pAstro	immature pAstro specific (up)	SLC25A34
immature pAstro vs mature pAstro	immature pAstro specific (up)	MRPL15
immature pAstro vs mature pAstro	immature pAstro specific (up)	C19orf10
immature pAstro vs mature pAstro	immature pAstro specific (up)	CXCR4
immature pAstro vs mature pAstro	immature pAstro specific (up)	CXorf57
immature pAstro vs mature pAstro	immature pAstro specific (up)	RP11-617D20.1
immature pAstro vs mature pAstro	immature pAstro specific (up)	DHRS13
immature pAstro vs mature pAstro	immature pAstro specific (up)	LIN7C
immature pAstro vs mature pAstro	immature pAstro specific (up)	MOB4
immature pAstro vs mature pAstro	immature pAstro specific (up)	HS3ST3A1
immature pAstro vs mature pAstro	immature pAstro specific (up)	ANKRD20A4
immature pAstro vs mature pAstro	immature pAstro specific (up)	C3orf20
immature pAstro vs mature pAstro	immature pAstro specific (up)	NONO
immature pAstro vs mature pAstro	immature pAstro specific (up)	GDE1
immature pAstro vs mature pAstro	immature pAstro specific (up)	ELK3
immature pAstro vs mature pAstro	immature pAstro specific (up)	UNC50
immature pAstro vs mature pAstro	immature pAstro specific (up)	BAD
immature pAstro vs mature pAstro	immature pAstro specific (up)	RASD2
immature pAstro vs mature pAstro	immature pAstro specific (up)	USP38
immature pAstro vs mature pAstro	immature pAstro specific (up)	CNIH1
immature pAstro vs mature pAstro	immature pAstro specific (up)	C6orf120
immature pAstro vs mature pAstro	immature pAstro specific (up)	SNX16
immature pAstro vs mature pAstro	immature pAstro specific (up)	TOMM40
immature pAstro vs mature pAstro	immature pAstro specific (up)	DKFZP761J1410
immature pAstro vs mature pAstro	immature pAstro specific (up)	ZNF639
immature pAstro vs mature pAstro	immature pAstro specific (up)	ZNF275
immature pAstro vs mature pAstro	immature pAstro specific (up)	RP11-86A5.1
immature pAstro vs mature pAstro	immature pAstro specific (up)	MMP15
immature pAstro vs mature pAstro	immature pAstro specific (up)	AC079117.1
immature pAstro vs mature pAstro	immature pAstro specific (up)	TNFAIP3
immature pAstro vs mature pAstro	immature pAstro specific (up)	RP11-631N16.2
immature pAstro vs mature pAstro	immature pAstro specific (up)	UBALD2
immature pAstro vs mature pAstro	immature pAstro specific (up)	CDC42EP1
immature pAstro vs mature pAstro	immature pAstro specific (up)	CD151
immature pAstro vs mature pAstro	immature pAstro specific (up)	DERL1
immature pAstro vs mature pAstro	immature pAstro specific (up)	RGMB
immature pAstro vs mature pAstro	immature pAstro specific (up)	SLC39A1
immature pAstro vs mature pAstro	immature pAstro specific (up)	HNMT
immature pAstro vs mature pAstro	immature pAstro specific (up)	RNF187
immature pAstro vs mature pAstro	immature pAstro specific (up)	RAP1GAP
immature pAstro vs mature pAstro	immature pAstro specific (up)	PAICS
immature pAstro vs mature pAstro	immature pAstro specific (up)	RP11-561I11.3
immature pAstro vs mature pAstro	immature pAstro specific (up)	SIKE1
immature pAstro vs mature pAstro	immature pAstro specific (up)	SLC35A4
immature pAstro vs mature pAstro	immature pAstro specific (up)	DACT1
immature pAstro vs mature pAstro	immature pAstro specific (up)	APLN
immature pAstro vs mature pAstro	immature pAstro specific (up)	CDK4
immature pAstro vs mature pAstro	immature pAstro specific (up)	EMC7
immature pAstro vs mature pAstro	immature pAstro specific (up)	EPHA2
immature pAstro vs mature pAstro	immature pAstro specific (up)	RP11-946L20.4
immature pAstro vs mature pAstro	immature pAstro specific (up)	KCTD12
immature pAstro vs mature pAstro	immature pAstro specific (up)	FBXL14
immature pAstro vs mature pAstro	immature pAstro specific (up)	FAM89B
immature pAstro vs mature pAstro	immature pAstro specific (up)	WTIP
immature pAstro vs mature pAstro	immature pAstro specific (up)	RP1-274L7.1
immature pAstro vs mature pAstro	immature pAstro specific (up)	ZNF677
immature pAstro vs mature pAstro	immature pAstro specific (up)	MEMO1
immature pAstro vs mature pAstro	immature pAstro specific (up)	CHMP6
immature pAstro vs mature pAstro	immature pAstro specific (up)	RP11-297N6.4
immature pAstro vs mature pAstro	immature pAstro specific (up)	SHCBP1
immature pAstro vs mature pAstro	immature pAstro specific (up)	TMED1
immature pAstro vs mature pAstro	immature pAstro specific (up)	LINC00944
immature pAstro vs mature pAstro	immature pAstro specific (up)	CCDC34
immature pAstro vs mature pAstro	immature pAstro specific (up)	ZNF358
immature pAstro vs mature pAstro	immature pAstro specific (up)	DOLPP1
immature pAstro vs mature pAstro	immature pAstro specific (up)	CTC-210G5.1
immature pAstro vs mature pAstro	immature pAstro specific (up)	AGTRAP
immature pAstro vs mature pAstro	immature pAstro specific (up)	RP2
immature pAstro vs mature pAstro	immature pAstro specific (up)	TDP1
immature pAstro vs mature pAstro	immature pAstro specific (up)	RP3-418C23.2
immature pAstro vs mature pAstro	immature pAstro specific (up)	RP11-83C7.1
immature pAstro vs mature pAstro	immature pAstro specific (up)	UBE2M
immature pAstro vs mature pAstro	immature pAstro specific (up)	TIGD4
immature pAstro vs mature pAstro	immature pAstro specific (up)	SSNA1
immature pAstro vs mature pAstro	immature pAstro specific (up)	ORAI3
immature pAstro vs mature pAstro	immature pAstro specific (up)	RP11-262H14.1
immature pAstro vs mature pAstro	immature pAstro specific (up)	ZNF92
immature pAstro vs mature pAstro	immature pAstro specific (up)	TMEM129
immature pAstro vs mature pAstro	immature pAstro specific (up)	RP11-793A3.1
immature pAstro vs mature pAstro	immature pAstro specific (up)	CTSC
immature pAstro vs mature pAstro	immature pAstro specific (up)	LIMS2
immature pAstro vs mature pAstro	immature pAstro specific (up)	SNX17
immature pAstro vs mature pAstro	immature pAstro specific (up)	ZCCHC3
immature pAstro vs mature pAstro	immature pAstro specific (up)	MAT2B
immature pAstro vs mature pAstro	immature pAstro specific (up)	SH3KBP1
immature pAstro vs mature pAstro	immature pAstro specific (up)	E2F5
immature pAstro vs mature pAstro	immature pAstro specific (up)	C14orf1
immature pAstro vs mature pAstro	immature pAstro specific (up)	ZMYM3
immature pAstro vs mature pAstro	immature pAstro specific (up)	GINS2
immature pAstro vs mature pAstro	immature pAstro specific (up)	AC006994.2
immature pAstro vs mature pAstro	immature pAstro specific (up)	RP11-262A12.1
immature pAstro vs mature pAstro	immature pAstro specific (up)	SNX31
immature pAstro vs mature pAstro	immature pAstro specific (up)	GLTPD1
immature pAstro vs mature pAstro	immature pAstro specific (up)	COBLL1
immature pAstro vs mature pAstro	immature pAstro specific (up)	LINC00645
immature pAstro vs mature pAstro	immature pAstro specific (up)	TADA1
immature pAstro vs mature pAstro	immature pAstro specific (up)	SPSB1
immature pAstro vs mature pAstro	immature pAstro specific (up)	GM2A
immature pAstro vs mature pAstro	immature pAstro specific (up)	MSRB1
immature pAstro vs mature pAstro	immature pAstro specific (up)	ORAI1
immature pAstro vs mature pAstro	immature pAstro specific (up)	RP3-467K16.2
immature pAstro vs mature pAstro	immature pAstro specific (up)	RP4-782L23.1
immature pAstro vs mature pAstro	immature pAstro specific (up)	RP11-492A10.1
immature pAstro vs mature pAstro	immature pAstro specific (up)	FAM222A
immature pAstro vs mature pAstro	immature pAstro specific (up)	TMEM201
immature pAstro vs mature pAstro	immature pAstro specific (up)	SMYD2
immature pAstro vs mature pAstro	immature pAstro specific (up)	CDK5R2
immature pAstro vs mature pAstro	immature pAstro specific (up)	TP53INP1
immature pAstro vs mature pAstro	immature pAstro specific (up)	SUV39H2
immature pAstro vs mature pAstro	immature pAstro specific (up)	CTD-2587M2.1
immature pAstro vs mature pAstro	immature pAstro specific (up)	SF3B4
immature pAstro vs mature pAstro	immature pAstro specific (up)	MMGT1
immature pAstro vs mature pAstro	immature pAstro specific (up)	C5orf17
immature pAstro vs mature pAstro	immature pAstro specific (up)	LTV1
immature pAstro vs mature pAstro	immature pAstro specific (up)	DPF1
immature pAstro vs mature pAstro	immature pAstro specific (up)	POLR2E
immature pAstro vs mature pAstro	immature pAstro specific (up)	MRPS26
immature pAstro vs mature pAstro	immature pAstro specific (up)	RRM2B
immature pAstro vs mature pAstro	immature pAstro specific (up)	ATRAID
immature pAstro vs mature pAstro	immature pAstro specific (up)	SLC6A16
immature pAstro vs mature pAstro	immature pAstro specific (up)	HAAO
immature pAstro vs mature pAstro	immature pAstro specific (up)	PAQR4
immature pAstro vs mature pAstro	immature pAstro specific (up)	NUDT16L1
immature pAstro vs mature pAstro	immature pAstro specific (up)	CCT8
immature pAstro vs mature pAstro	immature pAstro specific (up)	UBQLN2
immature pAstro vs mature pAstro	immature pAstro specific (up)	GMFB
immature pAstro vs mature pAstro	immature pAstro specific (up)	RP5-1074L1.4
immature pAstro vs mature pAstro	immature pAstro specific (up)	TMEM203
immature pAstro vs mature pAstro	immature pAstro specific (up)	SPATA22
immature pAstro vs mature pAstro	immature pAstro specific (up)	TMEM55B
immature pAstro vs mature pAstro	immature pAstro specific (up)	RP11-507B12.1
immature pAstro vs mature pAstro	immature pAstro specific (up)	DCAF13
immature pAstro vs mature pAstro	immature pAstro specific (up)	SIGMAR1
immature pAstro vs mature pAstro	immature pAstro specific (up)	RNF26
immature pAstro vs mature pAstro	immature pAstro specific (up)	MPC2
immature pAstro vs mature pAstro	immature pAstro specific (up)	POU3F4
immature pAstro vs mature pAstro	immature pAstro specific (up)	UBR7
immature pAstro vs mature pAstro	immature pAstro specific (up)	PVRL1
immature pAstro vs mature pAstro	immature pAstro specific (up)	LSMD1
immature pAstro vs mature pAstro	immature pAstro specific (up)	LRRC59
immature pAstro vs mature pAstro	immature pAstro specific (up)	SDF2
immature pAstro vs mature pAstro	immature pAstro specific (up)	RP11-638L3.1
immature pAstro vs mature pAstro	immature pAstro specific (up)	NEU1
immature pAstro vs mature pAstro	immature pAstro specific (up)	NDUFA1
immature pAstro vs mature pAstro	immature pAstro specific (up)	NDUFAF4
immature pAstro vs mature pAstro	immature pAstro specific (up)	MYL12A
immature pAstro vs mature pAstro	immature pAstro specific (up)	LMCD1
immature pAstro vs mature pAstro	immature pAstro specific (up)	SPDYE1
immature pAstro vs mature pAstro	immature pAstro specific (up)	PHB
immature pAstro vs mature pAstro	immature pAstro specific (up)	AC007405.6
immature pAstro vs mature pAstro	immature pAstro specific (up)	LGALS9
immature pAstro vs mature pAstro	immature pAstro specific (up)	PJA1
immature pAstro vs mature pAstro	immature pAstro specific (up)	RP4-718N17.2
immature pAstro vs mature pAstro	immature pAstro specific (up)	DISP2
immature pAstro vs mature pAstro	immature pAstro specific (up)	NAB2
immature pAstro vs mature pAstro	immature pAstro specific (up)	RP4-782G3.1
immature pAstro vs mature pAstro	immature pAstro specific (up)	IFIH1
immature pAstro vs mature pAstro	immature pAstro specific (up)	H3F3A
immature pAstro vs mature pAstro	immature pAstro specific (up)	GLIPR2
immature pAstro vs mature pAstro	immature pAstro specific (up)	SYCE2
immature pAstro vs mature pAstro	immature pAstro specific (up)	RFC3
immature pAstro vs mature pAstro	immature pAstro specific (up)	TSPYL1
immature pAstro vs mature pAstro	immature pAstro specific (up)	MAF1
immature pAstro vs mature pAstro	immature pAstro specific (up)	RPS19BP1
immature pAstro vs mature pAstro	immature pAstro specific (up)	COPRS
immature pAstro vs mature pAstro	immature pAstro specific (up)	PRELID1
immature pAstro vs mature pAstro	immature pAstro specific (up)	PRADC1
immature pAstro vs mature pAstro	immature pAstro specific (up)	VANGL1
immature pAstro vs mature pAstro	immature pAstro specific (up)	DERL2
immature pAstro vs mature pAstro	immature pAstro specific (up)	ALG2
immature pAstro vs mature pAstro	immature pAstro specific (up)	CTD-2054N24.2
immature pAstro vs mature pAstro	immature pAstro specific (up)	HYAL2
immature pAstro vs mature pAstro	immature pAstro specific (up)	LINC00938
immature pAstro vs mature pAstro	immature pAstro specific (up)	HSPA2
immature pAstro vs mature pAstro	immature pAstro specific (up)	TEX26
immature pAstro vs mature pAstro	immature pAstro specific (up)	SF3B5
immature pAstro vs mature pAstro	immature pAstro specific (up)	CKS2
immature pAstro vs mature pAstro	immature pAstro specific (up)	SUMO3
immature pAstro vs mature pAstro	immature pAstro specific (up)	NT5DC2
immature pAstro vs mature pAstro	immature pAstro specific (up)	CD180
immature pAstro vs mature pAstro	immature pAstro specific (up)	ZNF300
immature pAstro vs mature pAstro	immature pAstro specific (up)	MROH9
immature pAstro vs mature pAstro	immature pAstro specific (up)	CMAS
immature pAstro vs mature pAstro	immature pAstro specific (up)	TMEM209
immature pAstro vs mature pAstro	immature pAstro specific (up)	AC096559.1
immature pAstro vs mature pAstro	immature pAstro specific (up)	TUSC2
immature pAstro vs mature pAstro	immature pAstro specific (up)	AC099754.1
immature pAstro vs mature pAstro	immature pAstro specific (up)	FIZ1
immature pAstro vs mature pAstro	immature pAstro specific (up)	TMEM100
immature pAstro vs mature pAstro	immature pAstro specific (up)	UNG
immature pAstro vs mature pAstro	immature pAstro specific (up)	AC027119.1
immature pAstro vs mature pAstro	immature pAstro specific (up)	RMI1
immature pAstro vs mature pAstro	immature pAstro specific (up)	JAGN1
immature pAstro vs mature pAstro	immature pAstro specific (up)	UBALD1
immature pAstro vs mature pAstro	immature pAstro specific (up)	COMMD5
immature pAstro vs mature pAstro	immature pAstro specific (up)	ZBTB49
immature pAstro vs mature pAstro	immature pAstro specific (up)	G6PC3
immature pAstro vs mature pAstro	immature pAstro specific (up)	YIF1A
immature pAstro vs mature pAstro	immature pAstro specific (up)	THAP11
immature pAstro vs mature pAstro	immature pAstro specific (up)	KBTBD7
immature pAstro vs mature pAstro	immature pAstro specific (up)	NOTCH4
immature pAstro vs mature pAstro	immature pAstro specific (up)	SEMA3F
immature pAstro vs mature pAstro	immature pAstro specific (up)	RP11-443O13.3
immature pAstro vs mature pAstro	immature pAstro specific (up)	SAC3D1
immature pAstro vs mature pAstro	immature pAstro specific (up)	GPSM3
immature pAstro vs mature pAstro	immature pAstro specific (up)	EFNB3
immature pAstro vs mature pAstro	immature pAstro specific (up)	LRFN4
immature pAstro vs mature pAstro	immature pAstro specific (up)	CHRAC1
immature pAstro vs mature pAstro	immature pAstro specific (up)	BBS10
immature pAstro vs mature pAstro	immature pAstro specific (up)	RFK
immature pAstro vs mature pAstro	immature pAstro specific (up)	ZNF217
immature pAstro vs mature pAstro	immature pAstro specific (up)	RP11-69L16.4
immature pAstro vs mature pAstro	immature pAstro specific (up)	KLF16
immature pAstro vs mature pAstro	immature pAstro specific (up)	AC092171.2
immature pAstro vs mature pAstro	immature pAstro specific (up)	PRPS1
immature pAstro vs mature pAstro	immature pAstro specific (up)	CCDC71L
immature pAstro vs mature pAstro	immature pAstro specific (up)	LAMTOR3
immature pAstro vs mature pAstro	immature pAstro specific (up)	FREM1
immature pAstro vs mature pAstro	immature pAstro specific (up)	SLC50A1
immature pAstro vs mature pAstro	immature pAstro specific (up)	TAP1
immature pAstro vs mature pAstro	immature pAstro specific (up)	HES6
immature pAstro vs mature pAstro	immature pAstro specific (up)	NEUROD2
immature pAstro vs mature pAstro	immature pAstro specific (up)	ZNF90
immature pAstro vs mature pAstro	immature pAstro specific (up)	RBM15B
immature pAstro vs mature pAstro	immature pAstro specific (up)	PRSS55
immature pAstro vs mature pAstro	immature pAstro specific (up)	SLC35A1
immature pAstro vs mature pAstro	immature pAstro specific (up)	IFIT5
immature pAstro vs mature pAstro	immature pAstro specific (up)	ZNF749
immature pAstro vs mature pAstro	immature pAstro specific (up)	ZNF599
immature pAstro vs mature pAstro	immature pAstro specific (up)	IRF2BP1
immature pAstro vs mature pAstro	immature pAstro specific (up)	RDH14
immature pAstro vs mature pAstro	immature pAstro specific (up)	DAD1
immature pAstro vs mature pAstro	immature pAstro specific (up)	LINC01003
immature pAstro vs mature pAstro	immature pAstro specific (up)	CERS2
immature pAstro vs mature pAstro	immature pAstro specific (up)	RAP2B
immature pAstro vs mature pAstro	immature pAstro specific (up)	PHYHIP
immature pAstro vs mature pAstro	immature pAstro specific (up)	PPIC
immature pAstro vs mature pAstro	immature pAstro specific (up)	SERPINE3
immature pAstro vs mature pAstro	immature pAstro specific (up)	HSPBP1
immature pAstro vs mature pAstro	immature pAstro specific (up)	RPS10-NUDT3
immature pAstro vs mature pAstro	immature pAstro specific (up)	FAM57A
immature pAstro vs mature pAstro	immature pAstro specific (up)	CCDC15
immature pAstro vs mature pAstro	immature pAstro specific (up)	MMD
immature pAstro vs mature pAstro	immature pAstro specific (up)	PFN1
immature pAstro vs mature pAstro	immature pAstro specific (up)	KITLG
immature pAstro vs mature pAstro	immature pAstro specific (up)	DCN
immature pAstro vs mature pAstro	immature pAstro specific (up)	TPTE2
immature pAstro vs mature pAstro	immature pAstro specific (up)	C1GALT1C1
immature pAstro vs mature pAstro	immature pAstro specific (up)	RNF7
immature pAstro vs mature pAstro	immature pAstro specific (up)	PYURF
immature pAstro vs mature pAstro	immature pAstro specific (up)	TSPAN11
immature pAstro vs mature pAstro	immature pAstro specific (up)	SLC2A8
immature pAstro vs mature pAstro	immature pAstro specific (up)	RP11-345J4.5
immature pAstro vs mature pAstro	immature pAstro specific (up)	MUSK
immature pAstro vs mature pAstro	immature pAstro specific (up)	SHMT2
immature pAstro vs mature pAstro	immature pAstro specific (up)	FBXO8
immature pAstro vs mature pAstro	immature pAstro specific (up)	CTD-2537I9.12
immature pAstro vs mature pAstro	immature pAstro specific (up)	ICMT
immature pAstro vs mature pAstro	immature pAstro specific (up)	MANF
immature pAstro vs mature pAstro	immature pAstro specific (up)	NRAS
immature pAstro vs mature pAstro	immature pAstro specific (up)	PEX12
immature pAstro vs mature pAstro	immature pAstro specific (up)	SPHKAP
immature pAstro vs mature pAstro	immature pAstro specific (up)	SPIN4
immature pAstro vs mature pAstro	immature pAstro specific (up)	PDHB
immature pAstro vs mature pAstro	immature pAstro specific (up)	TMPRSS11D
immature pAstro vs mature pAstro	immature pAstro specific (up)	SMAD9
immature pAstro vs mature pAstro	immature pAstro specific (up)	TMEM97
immature pAstro vs mature pAstro	immature pAstro specific (up)	Z97053.1
immature pAstro vs mature pAstro	immature pAstro specific (up)	EFNA3
immature pAstro vs mature pAstro	immature pAstro specific (up)	RP1-74M1.3
immature pAstro vs mature pAstro	immature pAstro specific (up)	RP11-361F15.2
immature pAstro vs mature pAstro	immature pAstro specific (up)	NEXN
immature pAstro vs mature pAstro	immature pAstro specific (up)	H2AFX
immature pAstro vs mature pAstro	immature pAstro specific (up)	TM2D2
immature pAstro vs mature pAstro	immature pAstro specific (up)	PLXNA3
immature pAstro vs mature pAstro	immature pAstro specific (up)	FBXO4
immature pAstro vs mature pAstro	immature pAstro specific (up)	RP4-803J11.2
immature pAstro vs mature pAstro	immature pAstro specific (up)	CELF3
immature pAstro vs mature pAstro	immature pAstro specific (up)	DCK
immature pAstro vs mature pAstro	immature pAstro specific (up)	EIF1AY
immature pAstro vs mature pAstro	immature pAstro specific (up)	COQ2
immature pAstro vs mature pAstro	immature pAstro specific (up)	MED30
immature pAstro vs mature pAstro	immature pAstro specific (up)	THAP1
immature pAstro vs mature pAstro	immature pAstro specific (up)	VASH1
immature pAstro vs mature pAstro	immature pAstro specific (up)	C20orf27
immature pAstro vs mature pAstro	immature pAstro specific (up)	CTC-425F1.4
immature pAstro vs mature pAstro	immature pAstro specific (up)	SEC61G
immature pAstro vs mature pAstro	immature pAstro specific (up)	KIF20B
immature pAstro vs mature pAstro	immature pAstro specific (up)	DOLK
immature pAstro vs mature pAstro	immature pAstro specific (up)	SAYSD1
immature pAstro vs mature pAstro	immature pAstro specific (up)	ZNF223
immature pAstro vs mature pAstro	immature pAstro specific (up)	TESK1
immature pAstro vs mature pAstro	immature pAstro specific (up)	RNF166
immature pAstro vs mature pAstro	immature pAstro specific (up)	ACTL6A
immature pAstro vs mature pAstro	immature pAstro specific (up)	TMEM19
immature pAstro vs mature pAstro	immature pAstro specific (up)	ZNF311
immature pAstro vs mature pAstro	immature pAstro specific (up)	PSMB4
immature pAstro vs mature pAstro	immature pAstro specific (up)	SLC52A2
immature pAstro vs mature pAstro	immature pAstro specific (up)	RP11-142M10.2
immature pAstro vs mature pAstro	immature pAstro specific (up)	TSEN34
immature pAstro vs mature pAstro	immature pAstro specific (up)	PLAU
immature pAstro vs mature pAstro	immature pAstro specific (up)	C6orf211
immature pAstro vs mature pAstro	immature pAstro specific (up)	RP11-260M2.1
immature pAstro vs mature pAstro	immature pAstro specific (up)	RFX5
immature pAstro vs mature pAstro	immature pAstro specific (up)	C2orf80
immature pAstro vs mature pAstro	immature pAstro specific (up)	FAM71D
immature pAstro vs mature pAstro	immature pAstro specific (up)	UBL4A
immature pAstro vs mature pAstro	immature pAstro specific (up)	SYVN1
immature pAstro vs mature pAstro	immature pAstro specific (up)	MGAT2
immature pAstro vs mature pAstro	immature pAstro specific (up)	B3GNT5
immature pAstro vs mature pAstro	immature pAstro specific (up)	RP11-53O19.3
immature pAstro vs mature pAstro	immature pAstro specific (up)	RP11-16L14.2
immature pAstro vs mature pAstro	immature pAstro specific (up)	PLEKHG2
immature pAstro vs mature pAstro	immature pAstro specific (up)	GPX1
immature pAstro vs mature pAstro	immature pAstro specific (up)	TLCD1
immature pAstro vs mature pAstro	immature pAstro specific (up)	REEP6
immature pAstro vs mature pAstro	immature pAstro specific (up)	RP1-104O17.1
immature pAstro vs mature pAstro	immature pAstro specific (up)	UQCRFS1
immature pAstro vs mature pAstro	immature pAstro specific (up)	LRRC66
immature pAstro vs mature pAstro	immature pAstro specific (up)	STOML2
immature pAstro vs mature pAstro	immature pAstro specific (up)	RBX1
immature pAstro vs mature pAstro	immature pAstro specific (up)	LINC00984
immature pAstro vs mature pAstro	immature pAstro specific (up)	UCK1
immature pAstro vs mature pAstro	immature pAstro specific (up)	C1QBP
immature pAstro vs mature pAstro	immature pAstro specific (up)	CASP2
immature pAstro vs mature pAstro	immature pAstro specific (up)	FRZB
immature pAstro vs mature pAstro	immature pAstro specific (up)	PARD6A
immature pAstro vs mature pAstro	immature pAstro specific (up)	C6orf118
immature pAstro vs mature pAstro	immature pAstro specific (up)	HSPE1
immature pAstro vs mature pAstro	immature pAstro specific (up)	ZBTB8A
immature pAstro vs mature pAstro	immature pAstro specific (up)	SPRY3
immature pAstro vs mature pAstro	immature pAstro specific (up)	SLC17A7
immature pAstro vs mature pAstro	immature pAstro specific (up)	AIM2
immature pAstro vs mature pAstro	immature pAstro specific (up)	SNAPC2
immature pAstro vs mature pAstro	immature pAstro specific (up)	CDKN2C
immature pAstro vs mature pAstro	immature pAstro specific (up)	PSMD10
immature pAstro vs mature pAstro	immature pAstro specific (up)	TMEM98
immature pAstro vs mature pAstro	immature pAstro specific (up)	PAX8
immature pAstro vs mature pAstro	immature pAstro specific (up)	ZNF738
immature pAstro vs mature pAstro	immature pAstro specific (up)	SYN1
immature pAstro vs mature pAstro	immature pAstro specific (up)	RP11-257P3.3
immature pAstro vs mature pAstro	immature pAstro specific (up)	TOMM34
immature pAstro vs mature pAstro	immature pAstro specific (up)	LINC00958
immature pAstro vs mature pAstro	immature pAstro specific (up)	RP11-613D13.5
immature pAstro vs mature pAstro	immature pAstro specific (up)	SMPD3
immature pAstro vs mature pAstro	immature pAstro specific (up)	BMI1
immature pAstro vs mature pAstro	immature pAstro specific (up)	RP11-65L3.1
immature pAstro vs mature pAstro	immature pAstro specific (up)	C14orf166
immature pAstro vs mature pAstro	immature pAstro specific (up)	MFSD5
immature pAstro vs mature pAstro	immature pAstro specific (up)	RP11-547I7.2
immature pAstro vs mature pAstro	immature pAstro specific (up)	CTD-2528L19.6
immature pAstro vs mature pAstro	immature pAstro specific (up)	BMP8A
immature pAstro vs mature pAstro	immature pAstro specific (up)	FAM213B
immature pAstro vs mature pAstro	immature pAstro specific (up)	CASP8
immature pAstro vs mature pAstro	immature pAstro specific (up)	SLC26A2
immature pAstro vs mature pAstro	immature pAstro specific (up)	CTC-265N9.1
immature pAstro vs mature pAstro	immature pAstro specific (up)	MOCS2
immature pAstro vs mature pAstro	immature pAstro specific (up)	AC010877.1
immature pAstro vs mature pAstro	immature pAstro specific (up)	B4GALT3
immature pAstro vs mature pAstro	immature pAstro specific (up)	PRAF2
immature pAstro vs mature pAstro	immature pAstro specific (up)	ITGA1
immature pAstro vs mature pAstro	immature pAstro specific (up)	ZNF436
immature pAstro vs mature pAstro	immature pAstro specific (up)	AC144652.1
immature fAstro vs mature fAstro	immature fAstro specific (up)	CACHD1
immature fAstro vs mature fAstro	immature fAstro specific (up)	RFX4
immature fAstro vs mature fAstro	immature fAstro specific (up)	AP000487.6
immature fAstro vs mature fAstro	immature fAstro specific (up)	FOXO1
immature fAstro vs mature fAstro	immature fAstro specific (up)	LRIG1
immature fAstro vs mature fAstro	immature fAstro specific (up)	HIVEP2
immature fAstro vs mature fAstro	immature fAstro specific (up)	C8orf34
immature fAstro vs mature fAstro	immature fAstro specific (up)	PDE7A
immature fAstro vs mature fAstro	immature fAstro specific (up)	ESYT2
immature fAstro vs mature fAstro	immature fAstro specific (up)	NFIA
immature fAstro vs mature fAstro	immature fAstro specific (up)	JAK1
immature fAstro vs mature fAstro	immature fAstro specific (up)	CDK14
immature fAstro vs mature fAstro	immature fAstro specific (up)	ABCA1
immature fAstro vs mature fAstro	immature fAstro specific (up)	TTC19
immature fAstro vs mature fAstro	immature fAstro specific (up)	CNN3
immature fAstro vs mature fAstro	immature fAstro specific (up)	RANBP2
immature fAstro vs mature fAstro	immature fAstro specific (up)	C4orf33
immature fAstro vs mature fAstro	immature fAstro specific (up)	PLXNA4
immature fAstro vs mature fAstro	immature fAstro specific (up)	STAT3
immature fAstro vs mature fAstro	immature fAstro specific (up)	TCF4
immature fAstro vs mature fAstro	immature fAstro specific (up)	DLG5
immature fAstro vs mature fAstro	immature fAstro specific (up)	PTCSC3
immature fAstro vs mature fAstro	immature fAstro specific (up)	CHST11
immature fAstro vs mature fAstro	immature fAstro specific (up)	RHOQ
immature fAstro vs mature fAstro	immature fAstro specific (up)	LINC00609
immature fAstro vs mature fAstro	immature fAstro specific (up)	TPM4
immature fAstro vs mature fAstro	immature fAstro specific (up)	RNF122
immature fAstro vs mature fAstro	immature fAstro specific (up)	C1QL4
immature fAstro vs mature fAstro	immature fAstro specific (up)	NELL2
immature fAstro vs mature fAstro	immature fAstro specific (up)	NEDD4L
immature fAstro vs mature fAstro	immature fAstro specific (up)	LDLRAD3
immature fAstro vs mature fAstro	immature fAstro specific (up)	DUSP16
immature fAstro vs mature fAstro	immature fAstro specific (up)	CMIP
immature fAstro vs mature fAstro	immature fAstro specific (up)	RASA1
immature fAstro vs mature fAstro	immature fAstro specific (up)	BMPR1A
immature fAstro vs mature fAstro	immature fAstro specific (up)	SNX25
immature fAstro vs mature fAstro	immature fAstro specific (up)	EPAS1
immature fAstro vs mature fAstro	immature fAstro specific (up)	TLE3
immature fAstro vs mature fAstro	immature fAstro specific (up)	FOXG1
immature fAstro vs mature fAstro	immature fAstro specific (up)	TOP1
immature fAstro vs mature fAstro	immature fAstro specific (up)	CHD1
immature fAstro vs mature fAstro	immature fAstro specific (up)	HDAC4
immature fAstro vs mature fAstro	immature fAstro specific (up)	NETO2
immature fAstro vs mature fAstro	immature fAstro specific (up)	PPP1R9A
immature fAstro vs mature fAstro	immature fAstro specific (up)	RALGAPA1
immature fAstro vs mature fAstro	immature fAstro specific (up)	VGLL4
immature fAstro vs mature fAstro	immature fAstro specific (up)	DDR1
immature fAstro vs mature fAstro	immature fAstro specific (up)	ZNF532
immature fAstro vs mature fAstro	immature fAstro specific (up)	BIRC2
immature fAstro vs mature fAstro	immature fAstro specific (up)	CACNA2D1
immature fAstro vs mature fAstro	immature fAstro specific (up)	CTB-118N6.3
immature fAstro vs mature fAstro	immature fAstro specific (up)	ZNF331
immature fAstro vs mature fAstro	immature fAstro specific (up)	NET1
immature fAstro vs mature fAstro	immature fAstro specific (up)	EPB41L3
immature fAstro vs mature fAstro	immature fAstro specific (up)	CSMD3
immature fAstro vs mature fAstro	immature fAstro specific (up)	PTTG1IP
immature fAstro vs mature fAstro	immature fAstro specific (up)	ITGA9
immature fAstro vs mature fAstro	immature fAstro specific (up)	PDS5B
immature fAstro vs mature fAstro	immature fAstro specific (up)	AZIN1
immature fAstro vs mature fAstro	immature fAstro specific (up)	EXT1
immature fAstro vs mature fAstro	immature fAstro specific (up)	RAB11A
immature fAstro vs mature fAstro	immature fAstro specific (up)	XKR4
immature fAstro vs mature fAstro	immature fAstro specific (up)	YWHAZ
immature fAstro vs mature fAstro	immature fAstro specific (up)	CTD-2537O9.1
immature fAstro vs mature fAstro	immature fAstro specific (up)	TMEM178B
immature fAstro vs mature fAstro	immature fAstro specific (up)	TET2
immature fAstro vs mature fAstro	immature fAstro specific (up)	AC004158.2
immature fAstro vs mature fAstro	immature fAstro specific (up)	AFF3
immature fAstro vs mature fAstro	immature fAstro specific (up)	PTPN13
immature fAstro vs mature fAstro	immature fAstro specific (up)	CXCL3
immature fAstro vs mature fAstro	immature fAstro specific (up)	SKIL
immature fAstro vs mature fAstro	immature fAstro specific (up)	KIF5C
immature fAstro vs mature fAstro	immature fAstro specific (up)	CREM
immature fAstro vs mature fAstro	immature fAstro specific (up)	CLASP2
immature fAstro vs mature fAstro	immature fAstro specific (up)	ATP1B1
immature fAstro vs mature fAstro	immature fAstro specific (up)	TPST1
immature fAstro vs mature fAstro	immature fAstro specific (up)	SIK2
immature fAstro vs mature fAstro	immature fAstro specific (up)	AFF4
immature fAstro vs mature fAstro	immature fAstro specific (up)	B3GALNT2
immature fAstro vs mature fAstro	immature fAstro specific (up)	TSC22D2
immature fAstro vs mature fAstro	immature fAstro specific (up)	ADAM23
immature fAstro vs mature fAstro	immature fAstro specific (up)	FER
immature fAstro vs mature fAstro	immature fAstro specific (up)	TTC3
immature fAstro vs mature fAstro	immature fAstro specific (up)	SYN3
immature fAstro vs mature fAstro	immature fAstro specific (up)	LMNA
immature fAstro vs mature fAstro	immature fAstro specific (up)	EDNRB
immature fAstro vs mature fAstro	immature fAstro specific (up)	RIMBP2
immature fAstro vs mature fAstro	immature fAstro specific (up)	TMEM108
immature fAstro vs mature fAstro	immature fAstro specific (up)	CDK17
immature fAstro vs mature fAstro	immature fAstro specific (up)	DENND5A
immature fAstro vs mature fAstro	immature fAstro specific (up)	CNTN3
immature fAstro vs mature fAstro	immature fAstro specific (up)	ARMCX3
immature fAstro vs mature fAstro	immature fAstro specific (up)	GRM7
immature fAstro vs mature fAstro	immature fAstro specific (up)	SMEK1
immature fAstro vs mature fAstro	immature fAstro specific (up)	EPB41L4A
immature fAstro vs mature fAstro	immature fAstro specific (up)	LHFPL3
immature fAstro vs mature fAstro	immature fAstro specific (up)	CBL
immature fAstro vs mature fAstro	immature fAstro specific (up)	SCN1A
immature fAstro vs mature fAstro	immature fAstro specific (up)	EIF4G2
immature fAstro vs mature fAstro	immature fAstro specific (up)	DMD
immature fAstro vs mature fAstro	immature fAstro specific (up)	PON2
immature fAstro vs mature fAstro	immature fAstro specific (up)	CSNK1A1
immature fAstro vs mature fAstro	immature fAstro specific (up)	PCNXL4
immature fAstro vs mature fAstro	immature fAstro specific (up)	TMEM131
immature fAstro vs mature fAstro	immature fAstro specific (up)	GLI2
immature fAstro vs mature fAstro	immature fAstro specific (up)	RNF168
immature fAstro vs mature fAstro	immature fAstro specific (up)	EIF2AK3
immature fAstro vs mature fAstro	immature fAstro specific (up)	MKL1
immature fAstro vs mature fAstro	immature fAstro specific (up)	KLF7
immature fAstro vs mature fAstro	immature fAstro specific (up)	SEPT11
immature fAstro vs mature fAstro	immature fAstro specific (up)	REEP5
immature fAstro vs mature fAstro	immature fAstro specific (up)	UBE2B
immature fAstro vs mature fAstro	immature fAstro specific (up)	ARID5B
immature fAstro vs mature fAstro	immature fAstro specific (up)	FAT1
immature fAstro vs mature fAstro	immature fAstro specific (up)	GRIP1
immature fAstro vs mature fAstro	immature fAstro specific (up)	RAPGEF2
immature fAstro vs mature fAstro	immature fAstro specific (up)	BRAF
immature fAstro vs mature fAstro	immature fAstro specific (up)	TNPO1
immature fAstro vs mature fAstro	immature fAstro specific (up)	YWHAG
immature fAstro vs mature fAstro	immature fAstro specific (up)	KCNK2
immature fAstro vs mature fAstro	immature fAstro specific (up)	GNA12
immature fAstro vs mature fAstro	immature fAstro specific (up)	UBE2D3
immature fAstro vs mature fAstro	immature fAstro specific (up)	SEPT10
immature fAstro vs mature fAstro	immature fAstro specific (up)	DPP10-AS3
immature fAstro vs mature fAstro	immature fAstro specific (up)	PPIA
immature fAstro vs mature fAstro	immature fAstro specific (up)	PROX1
immature fAstro vs mature fAstro	immature fAstro specific (up)	PAG1
immature fAstro vs mature fAstro	immature fAstro specific (up)	NBPF15
immature fAstro vs mature fAstro	immature fAstro specific (up)	GLUD1
immature fAstro vs mature fAstro	immature fAstro specific (up)	UBE2H
immature fAstro vs mature fAstro	immature fAstro specific (up)	LCORL
immature fAstro vs mature fAstro	immature fAstro specific (up)	JMJD1C
immature fAstro vs mature fAstro	immature fAstro specific (up)	USP22
immature fAstro vs mature fAstro	immature fAstro specific (up)	PAM
immature fAstro vs mature fAstro	immature fAstro specific (up)	RP11-417F21.1
immature fAstro vs mature fAstro	immature fAstro specific (up)	USP9X
immature fAstro vs mature fAstro	immature fAstro specific (up)	CCT3
immature fAstro vs mature fAstro	immature fAstro specific (up)	CDC42
immature fAstro vs mature fAstro	immature fAstro specific (up)	FBXO34
immature fAstro vs mature fAstro	immature fAstro specific (up)	RLF
immature fAstro vs mature fAstro	immature fAstro specific (up)	PAK3
immature fAstro vs mature fAstro	immature fAstro specific (up)	EPHA5
immature fAstro vs mature fAstro	immature fAstro specific (up)	TLK1
immature fAstro vs mature fAstro	immature fAstro specific (up)	ZHX1
immature fAstro vs mature fAstro	immature fAstro specific (up)	APOO
immature fAstro vs mature fAstro	immature fAstro specific (up)	RP11-123O10.4
immature fAstro vs mature fAstro	immature fAstro specific (up)	RP6-99M1.2
immature fAstro vs mature fAstro	immature fAstro specific (up)	NAF1
immature fAstro vs mature fAstro	immature fAstro specific (up)	PCDH11X
immature fAstro vs mature fAstro	immature fAstro specific (up)	P2RY1
immature fAstro vs mature fAstro	immature fAstro specific (up)	IFNAR1
immature fAstro vs mature fAstro	immature fAstro specific (up)	MTCH1
immature fAstro vs mature fAstro	immature fAstro specific (up)	SAMD4A
immature fAstro vs mature fAstro	immature fAstro specific (up)	NPDC1
immature fAstro vs mature fAstro	immature fAstro specific (up)	AASS
immature fAstro vs mature fAstro	immature fAstro specific (up)	ZNF608
immature fAstro vs mature fAstro	immature fAstro specific (up)	RP11-517I3.1
immature fAstro vs mature fAstro	immature fAstro specific (up)	RALGPS2
immature fAstro vs mature fAstro	immature fAstro specific (up)	DHX9
immature fAstro vs mature fAstro	immature fAstro specific (up)	PRR5L
immature fAstro vs mature fAstro	immature fAstro specific (up)	HIST1H2BF
immature fAstro vs mature fAstro	immature fAstro specific (up)	MAP3K2
immature fAstro vs mature fAstro	immature fAstro specific (up)	ITGB1
immature fAstro vs mature fAstro	immature fAstro specific (up)	PDE6D
immature fAstro vs mature fAstro	immature fAstro specific (up)	SMCHD1
immature fAstro vs mature fAstro	immature fAstro specific (up)	HSPA9
immature fAstro vs mature fAstro	immature fAstro specific (up)	GNG12
immature fAstro vs mature fAstro	immature fAstro specific (up)	CLCN3
immature fAstro vs mature fAstro	immature fAstro specific (up)	FAM184B
immature fAstro vs mature fAstro	immature fAstro specific (up)	JOSD1
immature fAstro vs mature fAstro	immature fAstro specific (up)	FUS
immature fAstro vs mature fAstro	immature fAstro specific (up)	COLEC12
immature fAstro vs mature fAstro	immature fAstro specific (up)	SALL3
immature fAstro vs mature fAstro	immature fAstro specific (up)	TSC22D1
immature fAstro vs mature fAstro	immature fAstro specific (up)	REEP3
immature fAstro vs mature fAstro	immature fAstro specific (up)	HS3ST4
immature fAstro vs mature fAstro	immature fAstro specific (up)	PRKAR2B
immature fAstro vs mature fAstro	immature fAstro specific (up)	SUCO
immature fAstro vs mature fAstro	immature fAstro specific (up)	EXOC6
immature fAstro vs mature fAstro	immature fAstro specific (up)	KIF5B
immature fAstro vs mature fAstro	immature fAstro specific (up)	FRY
immature fAstro vs mature fAstro	immature fAstro specific (up)	CTD-2201E9.4
immature fAstro vs mature fAstro	immature fAstro specific (up)	ZMYM2
immature fAstro vs mature fAstro	immature fAstro specific (up)	CEP170
immature fAstro vs mature fAstro	immature fAstro specific (up)	HMGA2
immature fAstro vs mature fAstro	immature fAstro specific (up)	SLC16A6
immature fAstro vs mature fAstro	immature fAstro specific (up)	CTD-2215L10.1
immature fAstro vs mature fAstro	immature fAstro specific (up)	RAB1A
immature fAstro vs mature fAstro	immature fAstro specific (up)	TOP2B
immature fAstro vs mature fAstro	immature fAstro specific (up)	GOLPH3
immature fAstro vs mature fAstro	immature fAstro specific (up)	SMC5
immature fAstro vs mature fAstro	immature fAstro specific (up)	CCDC82
immature fAstro vs mature fAstro	immature fAstro specific (up)	DGKD
immature fAstro vs mature fAstro	immature fAstro specific (up)	NBEAL1
immature fAstro vs mature fAstro	immature fAstro specific (up)	PURG
immature fAstro vs mature fAstro	immature fAstro specific (up)	COPA
immature fAstro vs mature fAstro	immature fAstro specific (up)	IFRD1
immature fAstro vs mature fAstro	immature fAstro specific (up)	CORO1C
immature fAstro vs mature fAstro	immature fAstro specific (up)	CXCL2
immature fAstro vs mature fAstro	immature fAstro specific (up)	PMEPA1
immature fAstro vs mature fAstro	immature fAstro specific (up)	CBLB
immature fAstro vs mature fAstro	immature fAstro specific (up)	XRCC6
immature fAstro vs mature fAstro	immature fAstro specific (up)	GNAL
immature fAstro vs mature fAstro	immature fAstro specific (up)	PCSK5
immature fAstro vs mature fAstro	immature fAstro specific (up)	FKBP1B
immature fAstro vs mature fAstro	immature fAstro specific (up)	ZFAND6
immature fAstro vs mature fAstro	immature fAstro specific (up)	FGD5-AS1
immature fAstro vs mature fAstro	immature fAstro specific (up)	C11orf80
immature fAstro vs mature fAstro	immature fAstro specific (up)	NXPH1
immature fAstro vs mature fAstro	immature fAstro specific (up)	SPDYE3
immature fAstro vs mature fAstro	immature fAstro specific (up)	PSMD5
immature fAstro vs mature fAstro	immature fAstro specific (up)	STAG2
immature fAstro vs mature fAstro	immature fAstro specific (up)	TUSC3
immature fAstro vs mature fAstro	immature fAstro specific (up)	RNF165
immature fAstro vs mature fAstro	immature fAstro specific (up)	DCTN4
immature fAstro vs mature fAstro	immature fAstro specific (up)	ATAD2
immature fAstro vs mature fAstro	immature fAstro specific (up)	PSMA7
immature fAstro vs mature fAstro	immature fAstro specific (up)	NARS2
immature fAstro vs mature fAstro	immature fAstro specific (up)	OAZ1
immature fAstro vs mature fAstro	immature fAstro specific (up)	RP11-315E17.1
immature fAstro vs mature fAstro	immature fAstro specific (up)	AC007327.5
immature fAstro vs mature fAstro	immature fAstro specific (up)	POU3F3
immature fAstro vs mature fAstro	immature fAstro specific (up)	2026-03-06
immature fAstro vs mature fAstro	immature fAstro specific (up)	CCT4
immature fAstro vs mature fAstro	immature fAstro specific (up)	OCIAD1
immature fAstro vs mature fAstro	immature fAstro specific (up)	B3GALTL
immature fAstro vs mature fAstro	immature fAstro specific (up)	NDEL1
immature fAstro vs mature fAstro	immature fAstro specific (up)	SLC1A6
immature fAstro vs mature fAstro	immature fAstro specific (up)	WNT5B
immature fAstro vs mature fAstro	immature fAstro specific (up)	PPFIA2
immature fAstro vs mature fAstro	immature fAstro specific (up)	CALM3
immature fAstro vs mature fAstro	immature fAstro specific (up)	IFFO2
immature fAstro vs mature fAstro	immature fAstro specific (up)	PRKAR1A
immature fAstro vs mature fAstro	immature fAstro specific (up)	SPG20OS
immature fAstro vs mature fAstro	immature fAstro specific (up)	RP11-575L7.8
immature fAstro vs mature fAstro	immature fAstro specific (up)	MYH10
immature fAstro vs mature fAstro	immature fAstro specific (up)	FADS2
immature fAstro vs mature fAstro	immature fAstro specific (up)	WAC
immature fAstro vs mature fAstro	immature fAstro specific (up)	NBAS
immature fAstro vs mature fAstro	immature fAstro specific (up)	MYL6
immature fAstro vs mature fAstro	immature fAstro specific (up)	RPS6KA3
immature fAstro vs mature fAstro	immature fAstro specific (up)	IPMK
immature fAstro vs mature fAstro	immature fAstro specific (up)	SIPA1L2
immature fAstro vs mature fAstro	immature fAstro specific (up)	PDZD8
immature fAstro vs mature fAstro	immature fAstro specific (up)	RAVER2
immature fAstro vs mature fAstro	immature fAstro specific (up)	ELF2
immature fAstro vs mature fAstro	immature fAstro specific (up)	DIP2A
immature fAstro vs mature fAstro	immature fAstro specific (up)	SMOC1
immature fAstro vs mature fAstro	immature fAstro specific (up)	RNF24
immature fAstro vs mature fAstro	immature fAstro specific (up)	RP11-160H12.2
immature fAstro vs mature fAstro	immature fAstro specific (up)	DYRK1A
immature fAstro vs mature fAstro	immature fAstro specific (up)	PENK
immature fAstro vs mature fAstro	immature fAstro specific (up)	NRD1
immature fAstro vs mature fAstro	immature fAstro specific (up)	NADK2
immature fAstro vs mature fAstro	immature fAstro specific (up)	NEK6
immature fAstro vs mature fAstro	immature fAstro specific (up)	TMED5
immature fAstro vs mature fAstro	immature fAstro specific (up)	MAPK1IP1L
immature fAstro vs mature fAstro	immature fAstro specific (up)	ARF4
immature fAstro vs mature fAstro	immature fAstro specific (up)	FAM96B
immature fAstro vs mature fAstro	immature fAstro specific (up)	MPP6
immature fAstro vs mature fAstro	immature fAstro specific (up)	TMEM178A
immature fAstro vs mature fAstro	immature fAstro specific (up)	ATP1A3
immature fAstro vs mature fAstro	immature fAstro specific (up)	NUP93
immature fAstro vs mature fAstro	immature fAstro specific (up)	GOLM1
immature fAstro vs mature fAstro	immature fAstro specific (up)	RP11-843A23.1
immature fAstro vs mature fAstro	immature fAstro specific (up)	YTHDC1
immature fAstro vs mature fAstro	immature fAstro specific (up)	USP36
immature fAstro vs mature fAstro	immature fAstro specific (up)	ANGPTL2
immature fAstro vs mature fAstro	immature fAstro specific (up)	HDGFRP3
immature fAstro vs mature fAstro	immature fAstro specific (up)	RLIM
immature fAstro vs mature fAstro	immature fAstro specific (up)	ST7-AS2
immature fAstro vs mature fAstro	immature fAstro specific (up)	DUSP10
immature fAstro vs mature fAstro	immature fAstro specific (up)	USP24
immature fAstro vs mature fAstro	immature fAstro specific (up)	ABCD3
immature fAstro vs mature fAstro	immature fAstro specific (up)	CCDC65
immature fAstro vs mature fAstro	immature fAstro specific (up)	DDX3X
immature fAstro vs mature fAstro	immature fAstro specific (up)	GRIN2B
immature fAstro vs mature fAstro	immature fAstro specific (up)	ARL10
immature fAstro vs mature fAstro	immature fAstro specific (up)	SLC7A11
immature fAstro vs mature fAstro	immature fAstro specific (up)	HIAT1
immature fAstro vs mature fAstro	immature fAstro specific (up)	JMY
immature fAstro vs mature fAstro	immature fAstro specific (up)	AP003025.2
immature fAstro vs mature fAstro	immature fAstro specific (up)	CREB1
immature fAstro vs mature fAstro	immature fAstro specific (up)	ARHGAP12
immature fAstro vs mature fAstro	immature fAstro specific (up)	DOK5
immature fAstro vs mature fAstro	immature fAstro specific (up)	INA
immature fAstro vs mature fAstro	immature fAstro specific (up)	NRG1
immature fAstro vs mature fAstro	immature fAstro specific (up)	G3BP2
immature fAstro vs mature fAstro	immature fAstro specific (up)	SLC16A2
immature fAstro vs mature fAstro	immature fAstro specific (up)	DPP4
immature fAstro vs mature fAstro	immature fAstro specific (up)	FN1
immature fAstro vs mature fAstro	immature fAstro specific (up)	GALNT10
immature fAstro vs mature fAstro	immature fAstro specific (up)	PDIA5
immature fAstro vs mature fAstro	immature fAstro specific (up)	SCN2A
immature fAstro vs mature fAstro	immature fAstro specific (up)	LPPR5
immature fAstro vs mature fAstro	immature fAstro specific (up)	OSBPL8
immature fAstro vs mature fAstro	immature fAstro specific (up)	PKIA
immature fAstro vs mature fAstro	immature fAstro specific (up)	KIAA1549
immature fAstro vs mature fAstro	immature fAstro specific (up)	SCFD1
immature fAstro vs mature fAstro	immature fAstro specific (up)	CASC14
immature fAstro vs mature fAstro	immature fAstro specific (up)	AGO2
immature fAstro vs mature fAstro	immature fAstro specific (up)	EIF4A1
immature fAstro vs mature fAstro	immature fAstro specific (up)	VCAN-AS1
immature fAstro vs mature fAstro	immature fAstro specific (up)	ADORA2B
immature fAstro vs mature fAstro	immature fAstro specific (up)	CGGBP1
immature fAstro vs mature fAstro	immature fAstro specific (up)	CASP9
immature fAstro vs mature fAstro	immature fAstro specific (up)	C8orf12
immature fAstro vs mature fAstro	immature fAstro specific (up)	PTCH1
immature fAstro vs mature fAstro	immature fAstro specific (up)	CMTM3
immature fAstro vs mature fAstro	immature fAstro specific (up)	SNAP23
immature fAstro vs mature fAstro	immature fAstro specific (up)	TMSB15B
immature fAstro vs mature fAstro	immature fAstro specific (up)	NAA50
immature fAstro vs mature fAstro	immature fAstro specific (up)	FAM135A
immature fAstro vs mature fAstro	immature fAstro specific (up)	COL4A3BP
immature fAstro vs mature fAstro	immature fAstro specific (up)	MAK
immature fAstro vs mature fAstro	immature fAstro specific (up)	MIDN
immature fAstro vs mature fAstro	immature fAstro specific (up)	INTS6
immature fAstro vs mature fAstro	immature fAstro specific (up)	FAM53C
immature fAstro vs mature fAstro	immature fAstro specific (up)	MCU
immature fAstro vs mature fAstro	immature fAstro specific (up)	TMEM184C
immature fAstro vs mature fAstro	immature fAstro specific (up)	GNG3
immature fAstro vs mature fAstro	immature fAstro specific (up)	YES1
immature fAstro vs mature fAstro	immature fAstro specific (up)	TM9SF3
immature fAstro vs mature fAstro	immature fAstro specific (up)	ANKRA2
immature fAstro vs mature fAstro	immature fAstro specific (up)	EIF1AX
immature fAstro vs mature fAstro	immature fAstro specific (up)	CEP57
immature fAstro vs mature fAstro	immature fAstro specific (up)	TRIM9
immature fAstro vs mature fAstro	immature fAstro specific (up)	PPP1CB
immature fAstro vs mature fAstro	immature fAstro specific (up)	FILIP1L
immature fAstro vs mature fAstro	immature fAstro specific (up)	HNRNPA3
immature fAstro vs mature fAstro	immature fAstro specific (up)	ADAM17
immature fAstro vs mature fAstro	immature fAstro specific (up)	RACGAP1
immature fAstro vs mature fAstro	immature fAstro specific (up)	BMP4
immature fAstro vs mature fAstro	immature fAstro specific (up)	LONRF1
immature fAstro vs mature fAstro	immature fAstro specific (up)	CRMP1
immature fAstro vs mature fAstro	immature fAstro specific (up)	CNOT1
immature fAstro vs mature fAstro	immature fAstro specific (up)	PPP1R14C
immature fAstro vs mature fAstro	immature fAstro specific (up)	RCOR1
immature fAstro vs mature fAstro	immature fAstro specific (up)	WNT9B
immature fAstro vs mature fAstro	immature fAstro specific (up)	RP11-61I13.3
immature fAstro vs mature fAstro	immature fAstro specific (up)	ARHGAP17
immature fAstro vs mature fAstro	immature fAstro specific (up)	EPS8
immature fAstro vs mature fAstro	immature fAstro specific (up)	RNF114
immature fAstro vs mature fAstro	immature fAstro specific (up)	STK24
immature fAstro vs mature fAstro	immature fAstro specific (up)	RP11-135A24.2
immature fAstro vs mature fAstro	immature fAstro specific (up)	POLA1
immature fAstro vs mature fAstro	immature fAstro specific (up)	RNF111
immature fAstro vs mature fAstro	immature fAstro specific (up)	IER5L
immature fAstro vs mature fAstro	immature fAstro specific (up)	HNRNPH3
immature fAstro vs mature fAstro	immature fAstro specific (up)	ANP32A
immature fAstro vs mature fAstro	immature fAstro specific (up)	SLAIN2
immature fAstro vs mature fAstro	immature fAstro specific (up)	DHX36
immature fAstro vs mature fAstro	immature fAstro specific (up)	TOMM20
immature fAstro vs mature fAstro	immature fAstro specific (up)	PPP2R2A
immature fAstro vs mature fAstro	immature fAstro specific (up)	ANO6
immature fAstro vs mature fAstro	immature fAstro specific (up)	HIC2
immature fAstro vs mature fAstro	immature fAstro specific (up)	PTPRO
immature fAstro vs mature fAstro	immature fAstro specific (up)	JAG1
immature fAstro vs mature fAstro	immature fAstro specific (up)	SEPT3
immature fAstro vs mature fAstro	immature fAstro specific (up)	TNKS2
immature fAstro vs mature fAstro	immature fAstro specific (up)	RAP1B
immature fAstro vs mature fAstro	immature fAstro specific (up)	CAND1
immature fAstro vs mature fAstro	immature fAstro specific (up)	KIF2A
immature fAstro vs mature fAstro	immature fAstro specific (up)	EPN2-AS1
immature fAstro vs mature fAstro	immature fAstro specific (up)	KIAA0247
immature fAstro vs mature fAstro	immature fAstro specific (up)	KLHL29
immature fAstro vs mature fAstro	immature fAstro specific (up)	GPRIN1
immature fAstro vs mature fAstro	immature fAstro specific (up)	ELMOD1
immature fAstro vs mature fAstro	immature fAstro specific (up)	RAC1
immature fAstro vs mature fAstro	immature fAstro specific (up)	DMTF1
immature fAstro vs mature fAstro	immature fAstro specific (up)	DPP10-AS1
immature fAstro vs mature fAstro	immature fAstro specific (up)	DESI1
immature fAstro vs mature fAstro	immature fAstro specific (up)	SYT13
immature fAstro vs mature fAstro	immature fAstro specific (up)	HDAC2
immature fAstro vs mature fAstro	immature fAstro specific (up)	ZNF706
immature fAstro vs mature fAstro	immature fAstro specific (up)	HELB
immature fAstro vs mature fAstro	immature fAstro specific (up)	PPP1R1A
immature fAstro vs mature fAstro	immature fAstro specific (up)	CTH
immature fAstro vs mature fAstro	immature fAstro specific (up)	SRSF12
immature fAstro vs mature fAstro	immature fAstro specific (up)	BRK1
immature fAstro vs mature fAstro	immature fAstro specific (up)	TUBE1
immature fAstro vs mature fAstro	immature fAstro specific (up)	HAT1
immature fAstro vs mature fAstro	immature fAstro specific (up)	PNRC1
immature fAstro vs mature fAstro	immature fAstro specific (up)	MAST1
immature fAstro vs mature fAstro	immature fAstro specific (up)	STK40
immature fAstro vs mature fAstro	immature fAstro specific (up)	FRMD3
immature fAstro vs mature fAstro	immature fAstro specific (up)	RP11-344E13.3
immature fAstro vs mature fAstro	immature fAstro specific (up)	HSD17B12
immature fAstro vs mature fAstro	immature fAstro specific (up)	SH3BP4
immature fAstro vs mature fAstro	immature fAstro specific (up)	RP11-664D7.4
immature fAstro vs mature fAstro	immature fAstro specific (up)	ABCE1
immature fAstro vs mature fAstro	immature fAstro specific (up)	CLSTN3
immature fAstro vs mature fAstro	immature fAstro specific (up)	EPHA7
immature fAstro vs mature fAstro	immature fAstro specific (up)	LINC00903
immature fAstro vs mature fAstro	immature fAstro specific (up)	SPCS1
immature fAstro vs mature fAstro	immature fAstro specific (up)	ASIC1
immature fAstro vs mature fAstro	immature fAstro specific (up)	ATP11B
immature fAstro vs mature fAstro	immature fAstro specific (up)	CDH12
immature fAstro vs mature fAstro	immature fAstro specific (up)	ILK
immature fAstro vs mature fAstro	immature fAstro specific (up)	DCP1A
immature fAstro vs mature fAstro	immature fAstro specific (up)	CHIC2
immature fAstro vs mature fAstro	immature fAstro specific (up)	YIPF3
immature fAstro vs mature fAstro	immature fAstro specific (up)	PDIA3
immature fAstro vs mature fAstro	immature fAstro specific (up)	RP11-439L18.2
immature fAstro vs mature fAstro	immature fAstro specific (up)	DNAJB6
immature fAstro vs mature fAstro	immature fAstro specific (up)	NECAP1
immature fAstro vs mature fAstro	immature fAstro specific (up)	STARD3NL
immature fAstro vs mature fAstro	immature fAstro specific (up)	PPM1G
immature fAstro vs mature fAstro	immature fAstro specific (up)	TMEM160
immature fAstro vs mature fAstro	immature fAstro specific (up)	EML4
immature fAstro vs mature fAstro	immature fAstro specific (up)	SNHG8
immature fAstro vs mature fAstro	immature fAstro specific (up)	CACNA1E
immature fAstro vs mature fAstro	immature fAstro specific (up)	ARL6IP1
immature fAstro vs mature fAstro	immature fAstro specific (up)	PPARD
immature fAstro vs mature fAstro	immature fAstro specific (up)	METTL9
immature fAstro vs mature fAstro	immature fAstro specific (up)	RSPRY1
immature fAstro vs mature fAstro	immature fAstro specific (up)	SLC29A4
immature fAstro vs mature fAstro	immature fAstro specific (up)	B3GALT2
immature fAstro vs mature fAstro	immature fAstro specific (up)	TMEM50A
immature fAstro vs mature fAstro	immature fAstro specific (up)	EEF1B2
immature fAstro vs mature fAstro	immature fAstro specific (up)	HMGB3
immature fAstro vs mature fAstro	immature fAstro specific (up)	WTAP
immature fAstro vs mature fAstro	immature fAstro specific (up)	ATF3
immature fAstro vs mature fAstro	immature fAstro specific (up)	C9orf72
immature fAstro vs mature fAstro	immature fAstro specific (up)	TMEM179B
immature fAstro vs mature fAstro	immature fAstro specific (up)	PMP2
immature fAstro vs mature fAstro	immature fAstro specific (up)	BNIP3L
immature fAstro vs mature fAstro	immature fAstro specific (up)	UQCRH
immature fAstro vs mature fAstro	immature fAstro specific (up)	CTD-2034I4.1
immature fAstro vs mature fAstro	immature fAstro specific (up)	UBA6
immature fAstro vs mature fAstro	immature fAstro specific (up)	RAB21
immature fAstro vs mature fAstro	immature fAstro specific (up)	PDE5A
immature fAstro vs mature fAstro	immature fAstro specific (up)	SMAD1
immature fAstro vs mature fAstro	immature fAstro specific (up)	YME1L1
immature fAstro vs mature fAstro	immature fAstro specific (up)	LHX2
immature fAstro vs mature fAstro	immature fAstro specific (up)	STRA13
immature fAstro vs mature fAstro	immature fAstro specific (up)	INTS7
immature fAstro vs mature fAstro	immature fAstro specific (up)	TROVE2
immature fAstro vs mature fAstro	immature fAstro specific (up)	PKD2
immature fAstro vs mature fAstro	immature fAstro specific (up)	U2AF1
immature fAstro vs mature fAstro	immature fAstro specific (up)	PRKRA
immature fAstro vs mature fAstro	immature fAstro specific (up)	ATCAY
immature fAstro vs mature fAstro	immature fAstro specific (up)	ACPL2
immature fAstro vs mature fAstro	immature fAstro specific (up)	GCSH
immature fAstro vs mature fAstro	immature fAstro specific (up)	ZFAS1
immature fAstro vs mature fAstro	immature fAstro specific (up)	C5orf15
immature fAstro vs mature fAstro	immature fAstro specific (up)	RP11-159G9.5
immature fAstro vs mature fAstro	immature fAstro specific (up)	KLHL28
immature fAstro vs mature fAstro	immature fAstro specific (up)	FNDC4
immature fAstro vs mature fAstro	immature fAstro specific (up)	ZBTB37
immature fAstro vs mature fAstro	immature fAstro specific (up)	CLMP
immature fAstro vs mature fAstro	immature fAstro specific (up)	BACH1
immature fAstro vs mature fAstro	immature fAstro specific (up)	AC004158.3
immature fAstro vs mature fAstro	immature fAstro specific (up)	C9orf129
immature fAstro vs mature fAstro	immature fAstro specific (up)	XPO5
immature fAstro vs mature fAstro	immature fAstro specific (up)	CRIM1
immature fAstro vs mature fAstro	immature fAstro specific (up)	SLC5A9
immature fAstro vs mature fAstro	immature fAstro specific (up)	TSPAN18
immature fAstro vs mature fAstro	immature fAstro specific (up)	SLN
immature fAstro vs mature fAstro	immature fAstro specific (up)	RAD21
immature fAstro vs mature fAstro	immature fAstro specific (up)	AP000892.4
immature fAstro vs mature fAstro	immature fAstro specific (up)	GPR85
immature fAstro vs mature fAstro	immature fAstro specific (up)	CHD7
immature fAstro vs mature fAstro	immature fAstro specific (up)	KCTD1
immature fAstro vs mature fAstro	immature fAstro specific (up)	SSPN
immature fAstro vs mature fAstro	immature fAstro specific (up)	ST13
immature fAstro vs mature fAstro	immature fAstro specific (up)	REL
immature fAstro vs mature fAstro	immature fAstro specific (up)	RP11-71N10.1
immature fAstro vs mature fAstro	immature fAstro specific (up)	ENY2
immature fAstro vs mature fAstro	immature fAstro specific (up)	NEFM
immature fAstro vs mature fAstro	immature fAstro specific (up)	FEM1C
immature fAstro vs mature fAstro	immature fAstro specific (up)	NDUFA5
immature fAstro vs mature fAstro	immature fAstro specific (up)	PPM1D
immature fAstro vs mature fAstro	immature fAstro specific (up)	TEAD2
immature fAstro vs mature fAstro	immature fAstro specific (up)	ANKRD10
immature fAstro vs mature fAstro	immature fAstro specific (up)	SYT5
immature fAstro vs mature fAstro	immature fAstro specific (up)	AC092839.3
immature fAstro vs mature fAstro	immature fAstro specific (up)	LRP12
immature fAstro vs mature fAstro	immature fAstro specific (up)	HNRNPF
immature fAstro vs mature fAstro	immature fAstro specific (up)	PHTF2
immature fAstro vs mature fAstro	immature fAstro specific (up)	KSR1
immature fAstro vs mature fAstro	immature fAstro specific (up)	CCNT2
immature fAstro vs mature fAstro	immature fAstro specific (up)	LSM10
immature fAstro vs mature fAstro	immature fAstro specific (up)	GPR137B
immature fAstro vs mature fAstro	immature fAstro specific (up)	WBP11
immature fAstro vs mature fAstro	immature fAstro specific (up)	ECD
immature fAstro vs mature fAstro	immature fAstro specific (up)	ARSG
immature fAstro vs mature fAstro	immature fAstro specific (up)	CISD2
immature fAstro vs mature fAstro	immature fAstro specific (up)	CTD-2555A7.2
immature fAstro vs mature fAstro	immature fAstro specific (up)	RPS6KA6
immature fAstro vs mature fAstro	immature fAstro specific (up)	ARG2
immature fAstro vs mature fAstro	immature fAstro specific (up)	HEG1
immature fAstro vs mature fAstro	immature fAstro specific (up)	AMZ1
immature fAstro vs mature fAstro	immature fAstro specific (up)	GPR82
immature fAstro vs mature fAstro	immature fAstro specific (up)	CD46
immature fAstro vs mature fAstro	immature fAstro specific (up)	CMC2
immature fAstro vs mature fAstro	immature fAstro specific (up)	TANK
immature fAstro vs mature fAstro	immature fAstro specific (up)	ATP12A
immature fAstro vs mature fAstro	immature fAstro specific (up)	ZNF121
immature fAstro vs mature fAstro	immature fAstro specific (up)	ATPIF1
immature fAstro vs mature fAstro	immature fAstro specific (up)	SOCS4
immature fAstro vs mature fAstro	immature fAstro specific (up)	XRN2
immature fAstro vs mature fAstro	immature fAstro specific (up)	NUP98
immature fAstro vs mature fAstro	immature fAstro specific (up)	KCNK10
immature fAstro vs mature fAstro	immature fAstro specific (up)	HMGA1
immature fAstro vs mature fAstro	immature fAstro specific (up)	VAV2
immature fAstro vs mature fAstro	immature fAstro specific (up)	SYNC
immature fAstro vs mature fAstro	immature fAstro specific (up)	KDM7A
immature fAstro vs mature fAstro	immature fAstro specific (up)	RARRES1
immature fAstro vs mature fAstro	immature fAstro specific (up)	SRSF7
immature fAstro vs mature fAstro	immature fAstro specific (up)	CAMLG
immature fAstro vs mature fAstro	immature fAstro specific (up)	SEC23A
immature fAstro vs mature fAstro	immature fAstro specific (up)	BEX5
immature fAstro vs mature fAstro	immature fAstro specific (up)	TSPAN9
immature fAstro vs mature fAstro	immature fAstro specific (up)	CHD3
immature fAstro vs mature fAstro	immature fAstro specific (up)	EPT1
immature fAstro vs mature fAstro	immature fAstro specific (up)	YTHDF3
immature fAstro vs mature fAstro	immature fAstro specific (up)	DEGS1
immature fAstro vs mature fAstro	immature fAstro specific (up)	NMNAT2
immature fAstro vs mature fAstro	immature fAstro specific (up)	GRHPR
immature fAstro vs mature fAstro	immature fAstro specific (up)	TOM1L1
immature fAstro vs mature fAstro	immature fAstro specific (up)	ZNF138
immature fAstro vs mature fAstro	immature fAstro specific (up)	AASDHPPT
immature fAstro vs mature fAstro	immature fAstro specific (up)	RAB5A
immature fAstro vs mature fAstro	immature fAstro specific (up)	VPS36
immature fAstro vs mature fAstro	immature fAstro specific (up)	GPR64
immature fAstro vs mature fAstro	immature fAstro specific (up)	MYO9B
immature fAstro vs mature fAstro	immature fAstro specific (up)	KHDRBS1
immature fAstro vs mature fAstro	immature fAstro specific (up)	HSPA4
immature fAstro vs mature fAstro	immature fAstro specific (up)	CADM3
immature fAstro vs mature fAstro	immature fAstro specific (up)	LINC01103
immature fAstro vs mature fAstro	immature fAstro specific (up)	COPB2
immature fAstro vs mature fAstro	immature fAstro specific (up)	TMEM196
immature fAstro vs mature fAstro	immature fAstro specific (up)	KCND3
immature fAstro vs mature fAstro	immature fAstro specific (up)	AP000304.12
immature fAstro vs mature fAstro	immature fAstro specific (up)	MLEC
immature fAstro vs mature fAstro	immature fAstro specific (up)	RP11-126O1.4
immature fAstro vs mature fAstro	immature fAstro specific (up)	RAB14
immature fAstro vs mature fAstro	immature fAstro specific (up)	RBPJ
immature fAstro vs mature fAstro	immature fAstro specific (up)	FBN3
immature fAstro vs mature fAstro	immature fAstro specific (up)	CCDC146
immature fAstro vs mature fAstro	immature fAstro specific (up)	P2RY14
immature fAstro vs mature fAstro	immature fAstro specific (up)	IL1RAPL2
immature fAstro vs mature fAstro	immature fAstro specific (up)	WDR1
immature fAstro vs mature fAstro	immature fAstro specific (up)	EBF4
immature fAstro vs mature fAstro	immature fAstro specific (up)	PHF6
immature fAstro vs mature fAstro	immature fAstro specific (up)	RP11-217L21.1
immature fAstro vs mature fAstro	immature fAstro specific (up)	SETD5-AS1
immature fAstro vs mature fAstro	immature fAstro specific (up)	AP3S1
immature fAstro vs mature fAstro	immature fAstro specific (up)	GADD45A
immature fAstro vs mature fAstro	immature fAstro specific (up)	EPM2AIP1
immature fAstro vs mature fAstro	immature fAstro specific (up)	HIST1H2AK
immature fAstro vs mature fAstro	immature fAstro specific (up)	NFKBIA
immature fAstro vs mature fAstro	immature fAstro specific (up)	NIM1K
immature fAstro vs mature fAstro	immature fAstro specific (up)	GRK5
immature fAstro vs mature fAstro	immature fAstro specific (up)	SAMD5
immature iAstro+fAstro vs mature iAstro+fAstro	immature iAstro and fAstro specific (up)	QKI
immature iAstro+fAstro vs mature iAstro+fAstro	immature iAstro and fAstro specific (up)	TFRC
immature iAstro+fAstro vs mature iAstro+fAstro	immature iAstro and fAstro specific (up)	SLC2A3
immature iAstro+fAstro vs mature iAstro+fAstro	immature iAstro and fAstro specific (up)	MEIS2
immature iAstro+fAstro vs mature iAstro+fAstro	immature iAstro and fAstro specific (up)	LINC00461
immature iAstro+fAstro vs mature iAstro+fAstro	immature iAstro and fAstro specific (up)	AKAP12
immature iAstro+fAstro vs mature iAstro+fAstro	immature iAstro and fAstro specific (up)	HIST1H1D
immature iAstro+fAstro vs mature iAstro+fAstro	immature iAstro and fAstro specific (up)	TMSB10
immature iAstro+fAstro vs mature iAstro+fAstro	immature iAstro and fAstro specific (up)	LMO4
immature iAstro+fAstro vs mature iAstro+fAstro	immature iAstro and fAstro specific (up)	EGFR
immature iAstro+fAstro vs mature iAstro+fAstro	immature iAstro and fAstro specific (up)	UST
immature iAstro+fAstro vs mature iAstro+fAstro	immature iAstro and fAstro specific (up)	NGFRAP1
immature iAstro+fAstro vs mature iAstro+fAstro	immature iAstro and fAstro specific (up)	PID1
immature iAstro+fAstro vs mature iAstro+fAstro	immature iAstro and fAstro specific (up)	SLC24A3
immature iAstro+fAstro vs mature iAstro+fAstro	immature iAstro and fAstro specific (up)	ATP1B3
immature iAstro+fAstro vs mature iAstro+fAstro	immature iAstro and fAstro specific (up)	PRMT10
immature iAstro+fAstro vs mature iAstro+fAstro	immature iAstro and fAstro specific (up)	BEX4
immature iAstro+fAstro vs mature iAstro+fAstro	immature iAstro and fAstro specific (up)	RTN4
immature iAstro+fAstro vs mature iAstro+fAstro	immature iAstro and fAstro specific (up)	PCDH9-AS2
immature iAstro+fAstro vs mature iAstro+fAstro	immature iAstro and fAstro specific (up)	RP11-39M21.1
immature iAstro+fAstro vs mature iAstro+fAstro	immature iAstro and fAstro specific (up)	TNFRSF12A
immature iAstro+fAstro vs mature iAstro+fAstro	immature iAstro and fAstro specific (up)	APP
immature iAstro+fAstro vs mature iAstro+fAstro	immature iAstro and fAstro specific (up)	ADAMTSL1
immature iAstro+fAstro vs mature iAstro+fAstro	immature iAstro and fAstro specific (up)	YWHAH
immature iAstro+fAstro vs mature iAstro+fAstro	immature iAstro and fAstro specific (up)	MEF2C
immature iAstro+fAstro vs mature iAstro+fAstro	immature iAstro and fAstro specific (up)	NR4A1
immature iAstro+fAstro vs mature iAstro+fAstro	immature iAstro and fAstro specific (up)	GRB10
immature iAstro+fAstro vs mature iAstro+fAstro	immature iAstro and fAstro specific (up)	SEPW1
immature iAstro+fAstro vs mature iAstro+fAstro	immature iAstro and fAstro specific (up)	NR4A3
immature iAstro+fAstro vs mature iAstro+fAstro	immature iAstro and fAstro specific (up)	HSPD1
immature iAstro+fAstro vs mature iAstro+fAstro	immature iAstro and fAstro specific (up)	ADM
immature iAstro+fAstro vs mature iAstro+fAstro	immature iAstro and fAstro specific (up)	HINT1
immature iAstro+fAstro vs mature iAstro+fAstro	immature iAstro and fAstro specific (up)	APBA2
immature iAstro+fAstro vs mature iAstro+fAstro	immature iAstro and fAstro specific (up)	SNX29P2
immature iAstro+fAstro vs mature iAstro+fAstro	immature iAstro and fAstro specific (up)	NRSN1
immature iAstro+fAstro vs mature iAstro+fAstro	immature iAstro and fAstro specific (up)	ARL4C
immature iAstro+fAstro vs mature iAstro+fAstro	immature iAstro and fAstro specific (up)	RASSF2
immature iAstro+fAstro vs mature iAstro+fAstro	immature iAstro and fAstro specific (up)	TRIO
immature iAstro+fAstro vs mature iAstro+fAstro	immature iAstro and fAstro specific (up)	FBN2
immature iAstro+fAstro vs mature iAstro+fAstro	immature iAstro and fAstro specific (up)	LINC00657
immature iAstro+fAstro vs mature iAstro+fAstro	immature iAstro and fAstro specific (up)	TNFRSF10B
immature iAstro+fAstro vs mature iAstro+fAstro	immature iAstro and fAstro specific (up)	FSCN1
immature iAstro+fAstro vs mature iAstro+fAstro	immature iAstro and fAstro specific (up)	PJA2
immature iAstro+fAstro vs mature iAstro+fAstro	immature iAstro and fAstro specific (up)	YWHAQ
immature iAstro+fAstro vs mature iAstro+fAstro	immature iAstro and fAstro specific (up)	COL4A2
immature iAstro+fAstro vs mature iAstro+fAstro	immature iAstro and fAstro specific (up)	SLC6A9
immature iAstro+fAstro vs mature iAstro+fAstro	immature iAstro and fAstro specific (up)	RIT2
immature iAstro+fAstro vs mature iAstro+fAstro	immature iAstro and fAstro specific (up)	PTMA
immature iAstro+fAstro vs mature iAstro+fAstro	immature iAstro and fAstro specific (up)	DSTN
immature iAstro+fAstro vs mature iAstro+fAstro	immature iAstro and fAstro specific (up)	SLC4A7
immature iAstro+fAstro vs mature iAstro+fAstro	immature iAstro and fAstro specific (up)	TSPAN5
immature iAstro+fAstro vs mature iAstro+fAstro	immature iAstro and fAstro specific (up)	GRIK1
immature iAstro+fAstro vs mature iAstro+fAstro	immature iAstro and fAstro specific (up)	AC010127.3
immature iAstro+fAstro vs mature iAstro+fAstro	immature iAstro and fAstro specific (up)	EIF1
immature iAstro+fAstro vs mature iAstro+fAstro	immature iAstro and fAstro specific (up)	UBASH3B
immature iAstro+fAstro vs mature iAstro+fAstro	immature iAstro and fAstro specific (up)	HEPN1
immature iAstro+fAstro vs mature iAstro+fAstro	immature iAstro and fAstro specific (up)	NEDD9
immature iAstro+fAstro vs mature iAstro+fAstro	immature iAstro and fAstro specific (up)	RCN2
immature iAstro+fAstro vs mature iAstro+fAstro	immature iAstro and fAstro specific (up)	HIST2H2BF
immature iAstro+fAstro vs mature iAstro+fAstro	immature iAstro and fAstro specific (up)	LINC00669
immature iAstro+fAstro vs mature iAstro+fAstro	immature iAstro and fAstro specific (up)	CCBE1
immature iAstro+fAstro vs mature iAstro+fAstro	immature iAstro and fAstro specific (up)	MMP16
immature iAstro+fAstro vs mature iAstro+fAstro	immature iAstro and fAstro specific (up)	ARIH1
immature iAstro+fAstro vs mature iAstro+fAstro	immature iAstro and fAstro specific (up)	NLRP1
immature iAstro+fAstro vs mature iAstro+fAstro	immature iAstro and fAstro specific (up)	TXNRD1
immature iAstro+fAstro vs mature iAstro+fAstro	immature iAstro and fAstro specific (up)	NFIL3
immature iAstro+fAstro vs mature iAstro+fAstro	immature iAstro and fAstro specific (up)	OSBPL10
immature iAstro+fAstro vs mature iAstro+fAstro	immature iAstro and fAstro specific (up)	ENC1
immature iAstro+fAstro vs mature iAstro+fAstro	immature iAstro and fAstro specific (up)	RP11-481C4.1
immature iAstro+fAstro vs mature iAstro+fAstro	immature iAstro and fAstro specific (up)	DYNLL1
immature iAstro+fAstro vs mature iAstro+fAstro	immature iAstro and fAstro specific (up)	ADAM9
immature iAstro+fAstro vs mature iAstro+fAstro	immature iAstro and fAstro specific (up)	CHORDC1
immature iAstro+fAstro vs mature iAstro+fAstro	immature iAstro and fAstro specific (up)	FMNL3
immature iAstro+fAstro vs mature iAstro+fAstro	immature iAstro and fAstro specific (up)	CBX3
immature iAstro+fAstro vs mature iAstro+fAstro	immature iAstro and fAstro specific (up)	SCG5
immature iAstro+fAstro vs mature iAstro+fAstro	immature iAstro and fAstro specific (up)	MORF4L2
immature iAstro+fAstro vs mature iAstro+fAstro	immature iAstro and fAstro specific (up)	STRAP
immature iAstro+fAstro vs mature iAstro+fAstro	immature iAstro and fAstro specific (up)	HNRNPU
immature iAstro+fAstro vs mature iAstro+fAstro	immature iAstro and fAstro specific (up)	SERINC1
immature iAstro+fAstro vs mature iAstro+fAstro	immature iAstro and fAstro specific (up)	CEBPZ
immature iAstro+fAstro vs mature iAstro+fAstro	immature iAstro and fAstro specific (up)	REV3L
immature iAstro+fAstro vs mature iAstro+fAstro	immature iAstro and fAstro specific (up)	TRIM36
immature iAstro+fAstro vs mature iAstro+fAstro	immature iAstro and fAstro specific (up)	SOX3
immature iAstro+fAstro vs mature iAstro+fAstro	immature iAstro and fAstro specific (up)	RHEB
immature iAstro+fAstro vs mature iAstro+fAstro	immature iAstro and fAstro specific (up)	SERINC5
immature iAstro+fAstro vs mature iAstro+fAstro	immature iAstro and fAstro specific (up)	BTAF1
immature iAstro+fAstro vs mature iAstro+fAstro	immature iAstro and fAstro specific (up)	NAMPT
immature iAstro+fAstro vs mature iAstro+fAstro	immature iAstro and fAstro specific (up)	PROM1
immature iAstro+fAstro vs mature iAstro+fAstro	immature iAstro and fAstro specific (up)	USPL1
immature iAstro+fAstro vs mature iAstro+fAstro	immature iAstro and fAstro specific (up)	SLC19A2
immature iAstro+fAstro vs mature iAstro+fAstro	immature iAstro and fAstro specific (up)	SCN3A
immature iAstro+fAstro vs mature iAstro+fAstro	immature iAstro and fAstro specific (up)	RAB31
immature iAstro+fAstro vs mature iAstro+fAstro	immature iAstro and fAstro specific (up)	YBX3
immature iAstro+fAstro vs mature iAstro+fAstro	immature iAstro and fAstro specific (up)	CAMK2N2
immature iAstro+fAstro vs mature iAstro+fAstro	immature iAstro and fAstro specific (up)	FXR1
immature iAstro+fAstro vs mature iAstro+fAstro	immature iAstro and fAstro specific (up)	BEX1
immature iAstro+fAstro vs mature iAstro+fAstro	immature iAstro and fAstro specific (up)	ERP29
immature iAstro+fAstro vs mature iAstro+fAstro	immature iAstro and fAstro specific (up)	MYEF2
immature iAstro+fAstro vs mature iAstro+fAstro	immature iAstro and fAstro specific (up)	GNAS
immature iAstro+fAstro vs mature iAstro+fAstro	immature iAstro and fAstro specific (up)	PTPRK
immature iAstro+fAstro vs mature iAstro+fAstro	immature iAstro and fAstro specific (up)	TLE4
immature iAstro+fAstro vs mature iAstro+fAstro	immature iAstro and fAstro specific (up)	SYAP1
immature iAstro+fAstro vs mature iAstro+fAstro	immature iAstro and fAstro specific (up)	ATP1A1
immature iAstro+fAstro vs mature iAstro+fAstro	immature iAstro and fAstro specific (up)	SH3RF1
immature iAstro+fAstro vs mature iAstro+fAstro	immature iAstro and fAstro specific (up)	PPFIBP1
immature iAstro+fAstro vs mature iAstro+fAstro	immature iAstro and fAstro specific (up)	ZNF428
immature iAstro+fAstro vs mature iAstro+fAstro	immature iAstro and fAstro specific (up)	MAP1LC3A
immature iAstro+fAstro vs mature iAstro+fAstro	immature iAstro and fAstro specific (up)	RP11-703M24.5
immature iAstro+fAstro vs mature iAstro+fAstro	immature iAstro and fAstro specific (up)	HDAC9
immature iAstro+fAstro vs mature iAstro+fAstro	immature iAstro and fAstro specific (up)	DEK
immature iAstro+fAstro vs mature iAstro+fAstro	immature iAstro and fAstro specific (up)	FTH1
immature iAstro+fAstro vs mature iAstro+fAstro	immature iAstro and fAstro specific (up)	AC078842.4
immature iAstro+fAstro vs mature iAstro+fAstro	immature iAstro and fAstro specific (up)	LIMA1
immature iAstro+fAstro vs mature iAstro+fAstro	immature iAstro and fAstro specific (up)	RP11-849I19.1
immature iAstro+fAstro vs mature iAstro+fAstro	immature iAstro and fAstro specific (up)	SATB2
immature iAstro+fAstro vs mature iAstro+fAstro	immature iAstro and fAstro specific (up)	SEZ6L2
immature iAstro+fAstro vs mature iAstro+fAstro	immature iAstro and fAstro specific (up)	NEUROD6
immature iAstro+fAstro vs mature iAstro+fAstro	immature iAstro and fAstro specific (up)	CHGB
immature iAstro+fAstro vs mature iAstro+fAstro	immature iAstro and fAstro specific (up)	ATP5D
immature iAstro+fAstro vs mature iAstro+fAstro	immature iAstro and fAstro specific (up)	PGK1
immature iAstro+fAstro vs mature iAstro+fAstro	immature iAstro and fAstro specific (up)	CPXM1
immature iAstro+fAstro vs mature iAstro+fAstro	immature iAstro and fAstro specific (up)	GRP
immature iAstro+fAstro vs mature iAstro+fAstro	immature iAstro and fAstro specific (up)	SIK1
immature iAstro+fAstro vs mature iAstro+fAstro	immature iAstro and fAstro specific (up)	CCDC47
mature vs immature	Consensus	FAM155A
mature vs immature	Consensus	GPR98
mature vs immature	Consensus	SNED1
mature vs immature	Consensus	ARHGEF4
mature vs immature	Consensus	PRRX1
mature vs immature	Consensus	AL163953.3
mature vs immature	Consensus	RYR3
mature vs immature	Consensus	RPS6KA2
mature vs immature	Consensus	ARHGAP26
mature vs immature	Consensus	PFKFB2
mature vs immature	Consensus	NEBL
mature vs immature	Consensus	SLC39A11
mature vs immature	Consensus	CAMK2G
mature vs immature	Consensus	ACOT11
mature vs immature	Consensus	PAMR1
mature vs immature	Consensus	CDH20
mature vs immature	Consensus	PDE7B
mature vs immature	Consensus	PTGDS
mature vs immature	Consensus	MAGI2
mature vs immature	Consensus	RP11-179A16.1
mature vs immature	Consensus	ZNRF3
mature vs immature	Consensus	NALCN
mature vs immature	Consensus	MAPK10
mature vs immature	Consensus	RNF220
mature vs immature	Consensus	ST6GALNAC3
mature vs immature	Consensus	C1orf228
mature vs immature	Consensus	WWOX
mature vs immature	Consensus	RP11-267A15.1
mature vs immature	Consensus	LINC00499
mature vs immature	Consensus	RP11-761E20.1
mature vs immature	Consensus	GSN
mature vs immature	Consensus	FAM179A
mature vs immature	Consensus	CNTN1
mature vs immature	Consensus	PIP4K2A
mature vs immature	Consensus	NWD1
mature vs immature	Consensus	PAPLN
mature vs immature	Consensus	RGS9
mature vs immature	Consensus	KIAA1671
mature vs immature	Consensus	ALDH1A1
mature vs immature	Consensus	TNS3
mature vs immature	Consensus	RP11-156K13.1
mature vs immature	Consensus	C2orf82
mature vs immature	Consensus	RP11-281A20.2
mature vs immature	Consensus	KREMEN1
mature vs immature	Consensus	JAKMIP1
mature vs immature	Consensus	IQCA1
mature vs immature	Consensus	TESK2
mature vs immature	Consensus	AC012593.1
mature vs immature	Consensus	CDHR3
mature vs immature	Consensus	FGD6
mature vs immature	Consensus	ECHDC2
mature vs immature	Consensus	ACACB
mature vs immature	Consensus	ZHX3
mature vs immature	Consensus	ITGB4
mature vs immature	Consensus	RP11-2E17.1
mature vs immature	Consensus	EFR3B
mature vs immature	Consensus	ARHGEF10
mature vs immature	Consensus	PRODH
mature vs immature	Consensus	WNK2
mature vs immature	Consensus	SLC14A1
mature vs immature	Consensus	TLR4
mature vs immature	Consensus	EYA1
mature vs immature	Consensus	RAPGEF3
mature vs immature	Consensus	RP11-296O14.3
mature vs immature	Consensus	RP11-597D13.9
mature vs immature	Consensus	MAP7
mature vs immature	Consensus	ABR
mature vs immature	Consensus	KATNAL2
mature vs immature	Consensus	NPL
mature vs immature	Consensus	GALNT18
mature vs immature	Consensus	BCAR3
mature vs immature	Consensus	KCNN3
mature vs immature	Consensus	EML6
mature vs immature	Consensus	TMEM144
mature vs immature	Consensus	IGFBP7
mature vs immature	Consensus	AHNAK
mature vs immature	Consensus	ZNF98
mature vs immature	Consensus	ARRB1
mature vs immature	Consensus	AL354822.1
mature vs immature	Consensus	NTNG2
mature vs immature	Consensus	LINC00882
mature vs immature	Consensus	RANBP3L
mature vs immature	Consensus	ATP10B
mature vs immature	Consensus	MRVI1
mature vs immature	Consensus	GABRA2
mature vs immature	Consensus	ADRA1A
mature vs immature	Consensus	HEPH
mature vs immature	Consensus	TTC18
mature vs immature	Consensus	MTUS1
mature vs immature	Consensus	PHYHD1
mature vs immature	Consensus	PADI2
mature vs immature	Consensus	RP11-679C8.2
mature vs immature	Consensus	RFX2
mature vs immature	Consensus	MAN1A1
mature vs immature	Consensus	RNF43
mature vs immature	Consensus	EGLN3
mature vs immature	Consensus	STXBP5L
mature vs immature	Consensus	PPP4R4
mature vs immature	Consensus	KIF6
mature vs immature	Consensus	LINC-PINT
mature vs immature	Consensus	HIF3A
mature vs immature	Consensus	MAPK4
mature vs immature	Consensus	RGL3
mature vs immature	Consensus	AC027763.2
mature vs immature	Consensus	PLP1
mature vs immature	Consensus	KCNIP4
mature vs immature	Consensus	PNPLA7
mature vs immature	Consensus	MROH7-TTC4
mature vs immature	Consensus	RP11-81N13.1
mature vs immature	Consensus	AGBL4
mature vs immature	Consensus	RASSF4
mature vs immature	Consensus	LINC00271
mature vs immature	Consensus	GFOD1
mature vs immature	Consensus	SYT14
mature vs immature	Consensus	LCNL1
mature vs immature	Consensus	RXRA
mature vs immature	Consensus	AC074391.1
mature vs immature	Consensus	RERG
mature vs immature	Consensus	ABLIM3
mature vs immature	Consensus	CKMT2
mature vs immature	Consensus	LPIN1
mature vs immature	Consensus	IQCH
mature vs immature	Consensus	RP11-275H4.1
mature vs immature	Consensus	DMGDH
mature vs immature	Consensus	MSX1
mature vs immature	Consensus	MAOB
mature vs immature	Consensus	AC092594.1
mature vs immature	Consensus	RIN2
mature vs immature	Consensus	ANKRD29
mature vs immature	Consensus	RIN3
mature vs immature	Consensus	CASC2
mature vs immature	Consensus	FAM85B
mature vs immature	Consensus	ETNPPL
mature vs immature	Consensus	PLA2G4C
mature vs immature	Consensus	HIP1R
mature vs immature	Consensus	MYBPC1
mature vs immature	Consensus	ARL17B
mature vs immature	Consensus	TENM2
mature vs immature	Consensus	HPSE2
mature vs immature	Consensus	KLHL32
mature vs immature	Consensus	ALK
mature vs immature	Consensus	IFLTD1
mature vs immature	Consensus	STOX1
mature vs immature	Consensus	RP11-341G5.1
mature vs immature	Consensus	RARB
mature vs immature	Consensus	CMYA5
[truncated: 1,165 more rows]
